# Supplementary material for: SARS-CoV-2 Nsp14 mediates the effects of viral infection on the host cell transcriptome
Source: eLife. 2022 Mar 16;11:e71945. doi: 10.7554/eLife.71945 (PMC9054133; doi:10.7554/eLife.71945)
Supplement: Figure 6—figure supplement 1—source data 1. [file elife-71945-fig6-figsupp1-data1.zip]

Archive with 12 entries (12 files):
- Figure 6 - figure supplement 1 - source data 1/Figure 6 - figure supplement 1 - source data 1_12h_antiGAPDH.jpg
- Figure 6 - figure supplement 1 - source data 1/Figure 6 - figure supplement 1 - source data 1_12h_antiH3K27me3.jpg
- Figure 6 - figure supplement 1 - source data 1/Figure 6 - figure supplement 1 - source data 1_12h_antiStrep.jpg
- Figure 6 - figure supplement 1 - source data 1/Figure 6 - figure supplement 1 - source data 1_12h_Labelled.jpg
- Figure 6 - figure supplement 1 - source data 1/Figure 6 - figure supplement 1 - source data 1_24h_antiGAPDH.jpg
- Figure 6 - figure supplement 1 - source data 1/Figure 6 - figure supplement 1 - source data 1_24h_antiH3K27me3.jpg
- Figure 6 - figure supplement 1 - source data 1/Figure 6 - figure supplement 1 - source data 1_24h_antiStrep.jpg
- Figure 6 - figure supplement 1 - source data 1/Figure 6 - figure supplement 1 - source data 1_24h_Labelled.jpg
- Figure 6 - figure supplement 1 - source data 1/Figure 6 - figure supplement 1 - source data 1_48h_antiGAPDH.jpg
- Figure 6 - figure supplement 1 - source data 1/Figure 6 - figure supplement 1 - source data 1_48h_antiH3K27me3.jpg
- Figure 6 - figure supplement 1 - source data 1/Figure 6 - figure supplement 1 - source data 1_48h_antiStrep.jpg
- Figure 6 - figure supplement 1 - source data 1/Figure 6 - figure supplement 1 - source data 1_48h_Labelled.jpg
