# Supplementary material for: SARS-CoV-2 Nsp14 mediates the effects of viral infection on the host cell transcriptome
Source: eLife. 2022 Mar 16;11:e71945. doi: 10.7554/eLife.71945 (PMC9054133; doi:10.7554/eLife.71945)
Supplement: Figure 6—figure supplement 2—source data 1. [file elife-71945-fig6-figsupp2-data1.zip]

Archive with 4 entries (4 files):
- Figure 6 - figure supplement 2 - source data 1/Figure 6 - figure supplement 2 - source data 1_AntiActin.jpg
- Figure 6 - figure supplement 2 - source data 1/Figure 6 - figure supplement 2 - source data 1_AntiIMPDH2.jpg
- Figure 6 - figure supplement 2 - source data 1/Figure 6 - figure supplement 2 - source data 1_AntiNsp14.jpg
- Figure 6 - figure supplement 2 - source data 1/Figure 6 - figure supplement 2 - source data 1_Labelled.jpg
