# Supplementary material for: SARS-CoV-2 Nsp14 mediates the effects of viral infection on the host cell transcriptome
Source: eLife. 2022 Mar 16;11:e71945. doi: 10.7554/eLife.71945 (PMC9054133; doi:10.7554/eLife.71945)
Supplement: Supplementary file 1. — 3' RNA-seq. Supplementary file 1b: List of Gene Ontology (GO) terms described in Figure 1. 3' RNA-seq. Supplementary file 1c: Gene set enrichment analysis (GSEA) described in Figure 2. Total RNA-seq. Supplementary file 1d: Differential gene expression results described in Figure 2. Supplementary file 1e: Alternative splicing analysis results described in Figure 3. Supplementary file 1f: Feature analysis with MATT for upregulated intron retentions and downregulated exon inclusion events described in Figure 3—figure supplement 1. Supplementary file 1g: Alternative splicing analysis on a published total RNA-seq dataset of HEK293T-hACE2 cells infected with severe acute respiratory syndrome coronavirus 2 (SARS-CoV-2) (Sun et al., 2021). Supplementary file 1h: Deregulated circRNAs described in Figure 3. [file elife-71945-supp1.xlsx]

## Sheet: Supplementary File 1a
Supplementary File 1a: List of DEGs in the screening described in Figure 1. 3'RNA seq.
Sample	Protein	Library	DEGs L2fc >1, padj<0.05	DEGs L2fc <-1, padj<0.05
X1_1_all_S1_,X1_2_all_S2_,X1_3_all_S3_	N	L1	181	36
X2_1_all_S4_, X2_2_all_S5_,X2_3_all_S6_	E	L1	449	91
X3_1_all_S7_, X3_2_all_S8_, X3_3_all_S9_	M	L1	461	219
X4_1_all_S10_, X4_2_all_S11_, X4_3_all_S12_	ORF3a	L1	333	109
X5_1_all_S13_, X5_2_all_S14_, X5_3_all_S15_	ORF10	L1	239	53
X6_1_all_S16_, X6_2_all_S17_, X6_3_all_S18_	nsp13	L1	294	133
X8_1_all_S25_, X8_2_all_S26_, X8_3_all_S27_	nsp7	L2	42	32
X9_1_all_S28_, X9_2_all_S29_, X9_3_all_S30_	nsp4	L2	36	15
X10_1_all_S31_, X10_2_all_S32_, X10_3_all_S33_	ORF9c	L2	67	44
X11_1_all_S34_, X11_2_all_S35_, X11_3_all_S36_	nsp10	L2	32	17
X12_1_all_S37_, X12_2_all_S38_, X12_3_all_S39_	nsp12	L2	38	20
X13_1_all_S40_, X13_2_all_S41_, X13_3_all_S42_	ORF6	L2	133	87
X14_1_all_S43_, X14_2_all_S44_, X14_3_all_S45_	ORF8	L2	137	43
X15_1_all_S52_, X15_2_all_S53_, X15_3_all_S54_	nsp2	L3	58	88
X16_1_all_S55_, X16_2_all_S56_, X16_3_all_S57_	nsp15	L3	67	45
X17_1_all_S58_, X17_2_all_S59_, X17_3_all_S60_	nsp11	L3	34	14
X18_1_all_S61_, X18_2_all_S62_, X18_3_all_S63_	nsp5	L3	59	63
X19_1_all_S64_, X19_2_all_S65_, X19_3_all_S66_	nsp8	L3	50	28
X20_1_all_S67_, X20_2_all_S68_, X20_3_all_S69_	ORF7b	L3	133	157
X21_1_all_S76_, X21_2_all_S77_, X21_2_all_S77_	nsp1	L4	247	98
X22_1_all_S79_, X22_2_all_S80_, X22_3_all_S81_	ORF3b	L4	74	51
X23_1_all_S82_, X23_2_all_S83_, X23_3_all_S84_	nsp5	L4	182	92
X24_1_all_S85_,X24_2_all_S86_, X24_3_all_S87_	ORF7a	L4	47	133
X25_1_all_S88_, X25_2_all_S89_, X25_3_all_S90_	nsp9	L4	269	328
X26_3_all_S93_	nsp14	L4	1862	2161
X27_1_all_S94_, X27_2_all_S95_, X27_3_all_S96_	ORF9b	L4	240	227

## Sheet: Supplementary File 1b
Supplementary File 1b: List of GO terms described in Figure 1. 3' RNA seq.
pathway	nsp1_pval	nsp1_padj	nsp1_ES	nsp1_NES	nsp1_nMoreExtreme	nsp2_pval	nsp2_padj	nsp2_ES	nsp2_NES	nsp2_nMoreExtreme	nsp4_pval	nsp4_padj	nsp4_ES	nsp4_NES	nsp4_nMoreExtreme	nsp5_pval	nsp5_padj	nsp5_ES	nsp5_NES	nsp5_nMoreExtreme	nsp7_pval	nsp7_padj	nsp7_ES	nsp7_NES	nsp7_nExtreme	nsp8_pval	nsp8_pval.1	nsp8_ES	nsp8_NES	nsp8_nMoreExtreme	nsp9_pval	nsp9_padj	nsp9_ES	nsp9_NES	nsp9_nMoreExtreme	nsp10_pval	nsp10_padj	nsp10_ES	nsp10_NES	nsp10_nMoreExtreme	nsp11_pval	nsp11_padj	nsp11_ES	nsp11_NES	nsp11_nMoreExtreme	nsp12_pval	nsp12_padj	nsp12_ES	nsp12_NES
AAACCAC_MIR140	0.0829228	0.295345	0.38897	1.26244	201	0.280769	0.585898	-0.364069	-1.09925	1459	0.918037	0.96754	-0.27043	-0.747753	7425	0.356738	0.711343	0.386904	1.05103	2392	0.331547	0.611474	0.319262	1.05773	1608	0.878599	0.98895	-0.271809	-0.764372	4363	0.878599	0.98895	-0.271809	-0.764372	4363	0.205691	0.483627	0.348676	1.12892	852	0.820284	0.947018	-0.280725	-0.80974	3760	0.17803	0.473329	0.343312	1.14724
AAAGACA_MIR511	0.0011217	0.0474935	0.484138	1.68178	1	0.931481	0.977609	0.243288	0.795025	4526	0.289639	0.575314	0.301358	1.05251	368	0.257517	0.631586	0.378209	1.09436	1849	0.0462168	0.22508	0.354017	1.26761	225	0.983753	1	-0.225978	-0.692596	4964	0.983753	1	-0.225978	-0.692596	4964	0.0139499	0.102622	0.391366	1.37058	53	0.470588	0.762236	-0.311616	-0.988886	2039	0.000338983	0.0164703	0.514592	1.85202
AAAGGAT_MIR501	0.000886525	0.0467492	0.515228	1.71145	1	0.163594	0.454342	-0.385626	-1.18335	842	0.0085034	0.0876796	0.478389	1.58923	14	0.397572	0.738286	-0.330107	-1.01898	1276	0.10679	0.355231	0.360174	1.21689	518	0.749247	0.943927	-0.294847	-0.842526	3731	0.749247	0.943927	-0.294847	-0.842526	3731	0.000733676	0.015295	0.495703	1.64167	2	0.888706	0.977497	0.268968	0.763959	4862	0.0563466	0.261412	0.380169	1.2953
AAAGGGA_MIR204_MIR211	0.025	0.148843	0.371734	1.32136	38	0.0230769	0.162147	0.403726	1.35561	110	0.293419	0.578897	0.296488	1.05301	320	0.0309543	0.283947	0.473865	1.39443	228	0.0362588	0.198847	0.349862	1.27934	175	0.203369	0.567118	0.353917	1.12976	1013	0.203369	0.567118	0.353917	1.12976	1013	0.0301827	0.163358	0.358953	1.2819	113	0.192992	0.515746	0.357018	1.13987	1106	0.0208408	0.147834	0.349101	1.28316
AAANWWTGC_UNKNOWN	0.267635	0.556156	0.312012	1.0697	515	0.756589	0.899522	0.275551	0.866313	3645	0.962976	0.987593	-0.251092	-0.723005	8270	0.185603	0.561704	0.40526	1.15748	1314	0.0167449	0.132651	0.391285	1.37734	81	0.41484	0.764514	0.340768	1.01774	2062	0.41484	0.764514	0.340768	1.01774	2062	0.00175659	0.0273043	0.459454	1.58183	6	0.416249	0.722262	0.345796	1.01817	2325	0.0472645	0.236703	0.359121	1.2715
AAAYRNCTG_UNKNOWN	0.0988725	0.325378	0.314657	1.15359	113	0.537148	0.783476	0.282182	0.965207	2609	0.449468	0.710445	0.270687	0.996781	337	0.140467	0.510274	0.383844	1.16333	1082	0.378192	0.645296	-0.270227	-1.01924	1969	0.10631	0.422242	0.379432	1.21756	528	0.10631	0.422242	0.379432	1.21756	528	0.848103	0.933068	-0.248822	-0.873597	5521	0.268919	0.599112	0.343918	1.09205	1527	0.561404	0.781526	-0.277366	-0.960334
AAAYWAACM_HFH4_01	0.134301	0.384269	0.323529	1.13836	221	0.291447	0.595583	-0.334038	-1.07578	1495	0.790676	0.911166	0.25354	0.894299	864	0.216807	0.592214	0.382242	1.1214	1596	0.853099	0.926426	0.238804	0.866349	4128	0.988081	1	-0.222617	-0.678287	4973	0.988081	1	-0.222617	-0.678287	4973	0.060702	0.249867	0.345959	1.22535	229	0.884328	0.975304	0.260843	0.788927	4976	0.362571	0.652691	0.28197	1.03042
AACATTC_MIR4093P	0.358066	0.648036	0.30489	1.03111	747	0.624734	0.832748	-0.293303	-0.924478	3227	0.0156348	0.126237	0.428318	1.45377	24	0.226663	0.602218	0.402934	1.12911	1570	0.0549428	0.247376	0.371105	1.2838	268	0.439976	0.779459	0.336045	1.00364	2187	0.439976	0.779459	0.336045	1.00364	2187	0.00226131	0.0319158	0.447578	1.51182	8	0.866368	0.967412	0.26986	0.791437	4829	0.0978158	0.353432	0.349487	1.21474
AACTGAC_MIR223	0.250695	0.537418	0.341458	1.09655	630	0.0584353	0.271603	-0.450987	-1.34156	300	0.0577208	0.255891	0.410519	1.32557	116	0.890567	0.971	0.279793	0.753876	5956	0.0953455	0.336931	0.380013	1.24805	464	0.544743	0.844295	-0.337572	-0.944819	2714	0.544743	0.844295	-0.337572	-0.944819	2714	0.230788	0.513808	0.348157	1.11844	969	0.199697	0.523866	-0.413864	-1.17827	921	0.102204	0.361669	0.372539	1.23235
AACTGGA_MIR145	0.00850229	0.105406	0.401121	1.42716	12	0.502029	0.761412	-0.293214	-0.979981	2597	0.0180668	0.137767	0.380121	1.35731	19	0.699797	0.897636	0.300508	0.884894	5174	0.569811	0.773847	0.261556	0.95735	2766	0.90635	0.995218	0.253851	0.803698	4509	0.90635	0.995218	0.253851	0.803698	4509	0.0472399	0.215889	0.347705	1.24307	177	0.788963	0.931246	0.273141	0.856403	4474	0.0154288	0.125347	0.356422	1.31318
AACWWCAANK_UNKNOWN	0.437785	0.712715	-0.359437	-1.00497	3461	0.374688	0.671584	0.329092	1.03739	1802	0.630398	0.83051	-0.325771	-0.925575	5283	0.223312	0.599113	0.404926	1.13326	1547	0.105928	0.353878	0.351006	1.21247	519	0.44259	0.781237	0.335623	1.00238	2200	0.44259	0.781237	0.335623	1.00238	2200	0.935104	0.973709	0.23783	0.802382	3731	0.503579	0.782448	0.329161	0.971604	2813	0.099373	0.356162	0.348509	1.20939
AACYNNNNTTCCS_UNKNOWN	0.621459	0.839846	-0.334931	-0.900527	4650	0.219908	0.523295	0.379068	1.14133	1055	0.115505	0.364994	-0.456257	-1.24909	922	0.34026	0.701282	0.395027	1.06359	2275	0.277334	0.5629	-0.331061	-1.09062	1422	0.543255	0.843161	-0.334317	-0.94556	2693	0.543255	0.843161	-0.334317	-0.94556	2693	0.184839	0.459936	-0.380264	-1.16512	1067	0.486842	0.77075	-0.335831	-0.97158	2219	0.294643	0.597266	0.323204	1.07175
AAGCAAT_MIR137	0.00120337	0.0474935	0.47862	1.68373	1	0.260618	0.565261	-0.330446	-1.08615	1349	0.0705357	0.282376	0.346059	1.21567	78	0.146565	0.516369	0.403344	1.18065	1072	0.0134131	0.11752	0.374378	1.35611	64	0.582477	0.863145	0.300245	0.938566	2891	0.582477	0.863145	0.300245	0.938566	2891	0.0178994	0.119745	0.372972	1.3207	67	0.690736	0.88543	0.289222	0.895521	3921	0.00708466	0.0814267	0.377503	1.37619
AAGCACA_MIR218	0.026943	0.154822	0.334638	1.23793	25	0.130829	0.410192	-0.327709	-1.1455	678	0.0825397	0.306955	0.308083	1.14486	51	0.177668	0.552495	0.36747	1.12634	1396	0.20918	0.491942	0.283703	1.08712	997	0.422042	0.769735	0.302395	1.00636	2086	0.422042	0.769735	0.302395	1.00636	2086	0.595133	0.799204	0.257442	0.963856	2029	0.667805	0.871017	0.278849	0.918236	3911	0.184474	0.481232	0.281987	1.0857
AAGCACT_MIR520F	0.0162492	0.126201	0.378507	1.35211	23	0.366667	0.664594	0.305703	1.03088	1770	0.0233236	0.157127	0.36998	1.32468	23	0.0941795	0.430995	0.418612	1.23493	698	0.035729	0.197328	0.346549	1.27454	173	0.0240867	0.198556	0.435131	1.39019	119	0.0240867	0.198556	0.435131	1.39019	119	0.125604	0.377033	0.320244	1.14847	467	0.24076	0.569524	0.349512	1.10981	1367	0.0353885	0.200153	0.338903	1.25311
AAGCCAT_MIR135A_MIR135B	0.100833	0.329098	0.312102	1.14256	108	0.47093	0.74003	-0.286377	-0.991394	2429	0.0596026	0.259341	0.320901	1.18446	44	0.571834	0.840902	0.310382	0.942329	4429	0.24238	0.529219	0.282819	1.0718	1160	0.540195	0.841363	0.291763	0.96253	2660	0.540195	0.841363	0.291763	0.96253	2660	0.0215765	0.133979	0.341296	1.2651	74	0.938761	0.992727	-0.238887	-0.809488	3908	0.209255	0.510511	0.282905	1.08071
AAGGGAT_MIR188	0.693892	0.877763	0.286101	0.885812	1919	0.702972	0.874546	-0.300936	-0.87279	3594	0.457575	0.716802	-0.377777	-1.00422	3542	0.801949	0.939355	-0.288011	-0.825101	2797	0.678535	0.833234	0.282559	0.891003	3315	0.586221	0.865664	-0.332305	-0.919558	2909	0.586221	0.865664	-0.332305	-0.919558	2909	0.422233	0.682592	0.327593	1.00992	1807	0.814381	0.944368	0.289658	0.799768	4382	0.950604	0.976384	-0.241183	-0.710682
AAGTCCA_MIR422B_MIR422A	0.0299462	0.163532	0.50083	1.48406	88	0.662215	0.853458	0.31837	0.879253	3222	0.121532	0.373823	0.413083	1.24784	310	0.00999375	0.214972	0.63809	1.62812	63	0.0460337	0.224753	0.453997	1.38033	223	0.667785	0.907638	0.333385	0.872447	3382	0.667785	0.907638	0.333385	0.872447	3382	0.135862	0.390537	0.414083	1.23106	590	0.849377	0.960656	0.297023	0.751108	4499	0.0854271	0.330174	0.426837	1.30698
AAGWWRNYGGC_UNKNOWN	0.000447227	0.0393059	0.524339	1.75282	0	0.00144538	0.0285242	0.526971	1.65096	6	0.0342824	0.194103	0.412313	1.37498	58	0.0115938	0.226379	0.616548	1.70607	78	0.0137126	0.118829	0.418551	1.42265	66	0.0178679	0.17009	0.494603	1.48527	88	0.0178679	0.17009	0.494603	1.48527	88	0.00122609	0.0213341	0.46552	1.55038	4	0.0269691	0.198441	0.471736	1.4108	150	0.0408226	0.219034	0.386288	1.32291
AATGGAG_MIR136	0.00433683	0.0835064	0.540733	1.67419	11	0.399796	0.688904	0.354883	1.02968	1954	0.232404	0.5171	0.35914	1.1193	524	0.0444581	0.319606	0.543585	1.42101	289	0.145693	0.411636	0.383218	1.20842	711	0.180512	0.537309	0.439078	1.20616	916	0.180512	0.537309	0.439078	1.20616	916	0.131714	0.385133	0.394803	1.21712	563	0.267947	0.598266	0.431695	1.13375	1436	0.19669	0.495587	0.36416	1.15766
AATGTGA_MIR23A_MIR23B	0.00247219	0.0612091	0.418986	1.56633	1	0.0558095	0.264657	-0.340114	-1.21109	292	0.00191205	0.0437729	0.376075	1.41563	0	0.0849551	0.414624	0.391338	1.21117	680	0.000210349	0.00935865	0.376471	1.45746	0	0.906735	0.995218	0.2465	0.84422	4442	0.906735	0.995218	0.2465	0.84422	4442	0.0012184	0.0213152	0.363546	1.37266	3	0.811692	0.943151	0.259123	0.875121	4831	0.00826067	0.088682	0.32735	1.27241
ABE_INNER_EAR	0.00124012	0.0477621	-0.906601	-2.12343	7	0.735769	0.890118	-0.334019	-0.816589	3825	0.000145349	0.012033	-0.806575	-1.89028	0	0.00100452	0.057894	-0.741787	-1.86815	3	0.00730503	0.0821557	-0.617263	-1.66694	36	0.0462981	0.279806	-0.666416	-1.5225	231	0.0462981	0.279806	-0.666416	-1.5225	231	0.000548446	0.0139072	-0.746846	-1.90058	2	0.0437113	0.256517	-0.650627	-1.4939	211	0.00625528	0.0758633	-0.66064	-1.68624
ABRAMSON_INTERACT_WITH_AIRE	0.0730036	0.273543	0.491998	1.37933	244	0.615565	0.826816	-0.339141	-0.907835	3155	0.00807868	0.0853967	0.604272	1.71224	22	0.130722	0.494826	0.537354	1.29773	810	0.0212549	0.150158	0.528846	1.51263	103	0.448875	0.784932	0.382114	0.999967	2273	0.448875	0.784932	0.382114	0.999967	2273	0.0793794	0.291294	0.480724	1.34469	352	0.561626	0.816941	0.355716	0.934208	3011	0.145129	0.428536	0.429544	1.23736
ACAACCT_MIR453	0.235074	0.520347	0.423787	1.15293	814	0.206283	0.50724	0.482159	1.20914	984	0.0123829	0.109512	0.594271	1.65466	36	0.057357	0.355716	0.598058	1.42504	351	0.00102396	0.0260889	0.651574	1.82209	4	0.436651	0.777899	0.430304	1.01899	2184	0.436651	0.777899	0.430304	1.01899	2184	0.100133	0.332572	0.486312	1.31682	452	0.522434	0.79444	0.414731	0.956642	2712	0.12014	0.391583	0.458305	1.28857
ACAACTT_MIR382	0.00829016	0.104394	0.541447	1.63032	23	0.0743071	0.306805	-0.481542	-1.34285	377	0.000415628	0.0206507	0.724254	2.21632	0	0.304199	0.674496	0.427673	1.09893	1948	0.0437551	0.218547	0.445844	1.37678	212	0.839749	0.978595	0.288169	0.779375	4275	0.839749	0.978595	0.288169	0.779375	4275	0.0250921	0.146784	0.485149	1.465	108	0.865982	0.967336	-0.27721	-0.755315	4044	0.117234	0.386665	0.399152	1.24232
ACACTAC_MIR1423P	0.0141682	0.126201	0.427063	1.42971	30	0.747446	0.895058	-0.277413	-0.872288	3876	0.0129032	0.112478	0.453204	1.52134	21	0.197495	0.575175	0.416676	1.15826	1355	0.0325886	0.18856	0.392512	1.33919	158	0.931718	1	0.250596	0.751271	4652	0.931718	1	0.250596	0.751271	4652	0.439784	0.696468	0.298742	1.00157	1792	0.637569	0.857412	0.30736	0.910369	3556	0.111318	0.376258	0.348961	1.1979
ACACTCC_MIR122A	0.693105	0.877309	0.289268	0.881865	1939	0.244064	0.548519	-0.401003	-1.14148	1253	0.29732	0.582266	0.345111	1.06833	698	0.621953	0.864568	0.345658	0.901344	4056	0.612588	0.798112	-0.292518	-0.916916	3133	0.0585807	0.317768	0.502574	1.38597	297	0.0585807	0.317768	0.502574	1.38597	297	0.469681	0.717693	-0.335502	-0.986604	2679	0.0622438	0.307638	0.509326	1.38568	333	0.35184	0.643333	-0.363139	-1.06296
ACACTGG_MIR199A_MIR199B	0.136128	0.38695	0.339019	1.15982	262	0.549733	0.791546	0.299267	0.95538	2674	0.00349162	0.0550525	0.478392	1.64331	4	0.1167	0.468813	0.432495	1.22931	818	0.0665306	0.276955	0.355557	1.24738	325	0.0240433	0.198379	0.479558	1.44603	119	0.0240433	0.198379	0.479558	1.44603	119	0.097561	0.328053	0.348637	1.19686	387	0.120603	0.418044	0.425383	1.25044	671	0.0706874	0.296476	0.349592	1.23186
ACAGGGT_MIR10A_MIR10B	0.000862069	0.0467492	0.516439	1.70992	1	0.543863	0.788668	0.30814	0.95405	2640	0.0821995	0.306493	0.375286	1.24671	144	0.0796942	0.402657	0.473043	1.30412	541	0.00329218	0.0507443	0.455742	1.53978	15	0.799682	0.964027	0.282757	0.824148	4023	0.799682	0.964027	0.282757	0.824148	4023	0.00898713	0.0769342	0.435831	1.43715	36	0.730916	0.907523	0.30027	0.855671	4011	0.104817	0.365757	0.357763	1.21896
ACATATC_MIR190	0.00066357	0.0434732	0.647168	1.91722	1	0.570066	0.803041	-0.340845	-0.933277	2928	0.00621359	0.0728561	0.591518	1.78348	15	0.709986	0.900824	0.333738	0.844206	4528	0.0684903	0.281695	0.441419	1.33713	332	0.96288	1	-0.245266	-0.630598	4746	0.96288	1	-0.245266	-0.630598	4746	0.0190411	0.12399	0.501475	1.48687	82	0.873299	0.970718	-0.284165	-0.734812	4107	0.252309	0.5564	0.366009	1.11884
ACATTCC_MIR1_MIR206	0.0180412	0.128383	0.356164	1.30196	20	0.139044	0.421387	0.328087	1.14427	671	0.00514139	0.0656827	0.391082	1.43452	3	0.0347359	0.295544	0.450269	1.35755	264	0.0533778	0.243961	0.322031	1.21504	255	0.142307	0.482574	0.349546	1.15982	701	0.142307	0.482574	0.349546	1.15982	701	0.0300343	0.162898	0.340152	1.25498	104	0.0712946	0.328235	0.379718	1.24495	417	0.00572129	0.0717987	0.352716	1.33653
ACAWNRNSRCGG_UNKNOWN	0.000995355	0.0467492	0.630774	1.86865	2	0.447898	0.722937	0.351593	0.996248	2204	0.0951456	0.329197	0.427985	1.29042	244	0.00967692	0.214325	0.641821	1.63686	61	0.213424	0.496775	-0.3794	-1.153	1096	0.0814756	0.3716	0.513086	1.36119	412	0.0814756	0.3716	0.513086	1.36119	412	0.586144	0.794462	0.312962	0.927932	2554	0.0172542	0.156401	0.58589	1.54889	92	0.0905252	0.338597	0.424748	1.2984
ACAWYAAAG_UNKNOWN	0.936954	0.987052	0.24099	0.761666	2466	0.4487	0.723517	0.3499	0.99675	2190	0.641749	0.836826	0.285503	0.909923	1364	0.295802	0.666261	0.411788	1.09404	1951	0.757928	0.875132	-0.267176	-0.862296	3847	0.312941	0.679463	0.405182	1.09163	1595	0.312941	0.679463	0.405182	1.09163	1595	0.206107	0.484114	0.361454	1.13812	863	0.318367	0.646864	0.413378	1.09283	1715	0.189036	0.486377	0.355698	1.15258
ACCAAAG_MIR9	0.00653595	0.0952486	0.340092	1.29457	3	0.646924	0.844686	-0.261803	-0.945334	3374	0.035533	0.197409	0.306215	1.17648	13	0.0974453	0.436612	0.378396	1.18515	800	0.0412198	0.212547	0.302128	1.188	195	0.0767984	0.36323	0.344865	1.1919	378	0.0767984	0.36323	0.344865	1.1919	378	0.0074511	0.0683023	0.327927	1.26239	23	0.211175	0.537369	0.321704	1.10525	1284	0.0181635	0.13667	0.305598	1.20871
ACCAATC_MIR509	0.217786	0.49893	0.455616	1.18686	790	0.548641	0.791111	0.384008	0.93891	2644	0.257619	0.544582	0.433558	1.13896	819	0.0324958	0.290484	0.655677	1.50933	193	0.578091	0.778797	-0.347622	-0.91993	2912	0.243503	0.613094	0.53103	1.19764	1217	0.243503	0.613094	0.53103	1.19764	1217	0.584307	0.793312	0.35473	0.918609	2650	0.277562	0.60728	0.515122	1.16123	1429	0.16283	0.451766	0.474651	1.26049
ACCATTT_MIR522	0.000520291	0.039959	0.583983	2.00481	0	0.469628	0.738818	0.308071	0.99017	2272	0.000719942	0.0287711	0.57563	1.98412	0	0.0193045	0.254002	0.529823	1.50946	135	0.000821862	0.0227938	0.451507	1.59127	3	0.925986	1	0.251068	0.773119	4578	0.925986	1	0.251068	0.773119	4578	0.000251572	0.0110996	0.501828	1.7301	0	0.911526	0.985213	0.253	0.777867	5171	0.000328299	0.0164703	0.494663	1.75392
ACCTGTTG_UNKNOWN	0.917287	0.981351	-0.264216	-0.740421	7274	0.61678	0.827774	-0.297905	-0.924622	3160	0.433698	0.697623	-0.357934	-1.01958	3649	0.994773	1	-0.224227	-0.704125	3044	0.164874	0.438804	-0.333796	-1.15349	842	0.341907	0.707619	0.370183	1.06403	1727	0.341907	0.707619	0.370183	1.06403	1727	0.387054	0.656409	-0.317402	-1.0272	2331	0.518983	0.792792	0.35049	0.957781	2774	0.491362	0.740153	-0.305271	-0.977879
ACEVEDO_LIVER_CANCER_DN	0.000538619	0.039959	-0.574419	-1.74839	4	0.114189	0.383939	0.320469	1.1446	539	0.000732601	0.0290594	-0.458251	-1.4068	6	0.0642969	0.371168	-0.324397	-1.15675	122	0.00763067	0.0843013	-0.333726	-1.29829	39	0.200653	0.56389	0.325538	1.10511	983	0.200653	0.56389	0.325538	1.10511	983	0.00074085	0.0153547	-0.389624	-1.40881	4	0.0642604	0.312795	0.369395	1.23789	380	0.0828178	0.325596	-0.334749	-1.18899
ACEVEDO_LIVER_CANCER_WITH_H3K27ME3_DN	0.558613	0.797455	-0.339608	-0.942232	4364	0.451116	0.724956	-0.330799	-1.00028	2343	0.905443	0.961802	-0.272339	-0.769615	7535	0.299192	0.66918	0.384259	1.07542	2073	0.798238	0.896304	0.252613	0.865449	3896	0.960848	1	-0.241676	-0.680775	4760	0.960848	1	-0.241676	-0.680775	4760	0.000337553	0.0110996	-0.530587	-1.69486	1	0.993071	0.999978	-0.213596	-0.588868	4585	0.0533137	0.252939	-0.415031	-1.31769
ACEVEDO_LIVER_CANCER_WITH_H3K27ME3_UP	0.671162	0.865421	0.269674	0.92455	1293	0.179084	0.475401	-0.373794	-1.16508	922	0.992069	0.999356	0.213006	0.733754	1375	0.502049	0.80192	-0.304762	-0.976238	1469	0.158434	0.430251	0.326804	1.15171	772	0.0432857	0.272064	-0.502996	-1.41451	214	0.0432857	0.272064	-0.502996	-1.41451	214	0.994349	0.998118	-0.213141	-0.699034	5982	0.390622	0.706261	-0.356015	-1.02691	1790	0.0293694	0.179801	-0.419609	-1.36503
ACEVEDO_LIVER_CANCER_WITH_H3K9ME3_DN	0.435017	0.710131	-0.385697	-1.01258	3152	0.359764	0.658608	-0.375022	-1.058	1832	0.0138889	0.117681	0.500765	1.58484	29	0.707835	0.90008	0.322515	0.856859	4670	0.00506278	0.0654915	0.499045	1.60397	24	0.95605	1	0.250239	0.666519	4850	0.95605	1	0.250239	0.666519	4850	0.00280439	0.0361846	0.532516	1.64619	11	0.845642	0.959092	-0.290135	-0.762295	3938	0.0798214	0.318496	0.395944	1.27947
ACEVEDO_LIVER_CANCER_WITH_H3K9ME3_UP	0.204283	0.481548	0.387782	1.15167	600	0.108513	0.3747	0.478429	1.30531	528	0.701958	0.868417	0.28975	0.875617	1756	0.321679	0.688493	0.422842	1.08651	2060	0.645254	0.816074	0.295691	0.901476	3133	0.12048	0.445342	0.538416	1.32655	602	0.12048	0.445342	0.538416	1.32655	602	0.899977	0.956578	0.256693	0.766509	3913	0.236547	0.564777	0.503358	1.18981	1243	0.250332	0.554704	0.364109	1.11777
ACEVEDO_LIVER_TUMOR_VS_NORMAL_ADJACENT_TISSUE_DN	0.0440048	0.202892	-0.464759	-1.3451	366	0.0295089	0.187182	0.416233	1.35188	142	0.427816	0.693407	-0.348777	-1.02427	3801	0.444748	0.768454	0.339278	0.993119	3255	0.277275	0.562864	0.292845	1.06211	1346	0.111267	0.431468	0.411846	1.24384	554	0.111267	0.431468	0.411846	1.24384	554	0.467032	0.715691	-0.293766	-0.99113	2896	0.179993	0.502347	0.395954	1.18067	1003	0.350977	0.642656	0.283492	1.03471
ACEVEDO_METHYLATED_IN_LIVER_CANCER_DN	0.216095	0.497117	0.280279	1.06045	144	0.965451	0.991329	-0.233306	-0.822207	5029	0.115473	0.364951	0.287124	1.09646	49	0.993914	1	0.239623	0.749629	8164	0.00296046	0.0478251	0.339945	1.33038	13	0.75892	0.946876	0.266493	0.891521	3764	0.75892	0.946876	0.266493	0.891521	3764	0.0147829	0.106565	0.323459	1.23602	47	0.59795	0.837886	0.286949	0.942	3500	0.337313	0.633166	0.260625	1.02637
ACEVEDO_NORMAL_TISSUE_ADJACENT_TO_LIVER_TUMOR_DN	0.000111769	0.0221237	-0.639585	-1.91542	0	0.0630444	0.281433	0.345462	1.21373	303	0.000323415	0.0177774	-0.486392	-1.47122	2	0.441543	0.767019	0.326346	0.992109	3432	0.000381971	0.0144017	-0.418022	-1.58368	1	0.0368944	0.250384	0.387474	1.2969	181	0.0368944	0.250384	0.387474	1.2969	181	0.000763942	0.0156861	-0.423202	-1.49243	4	0.0208122	0.171754	0.403514	1.34326	122	0.0265929	0.170278	-0.377022	-1.30858
ACEVEDO_NORMAL_TISSUE_ADJACENT_TO_LIVER_TUMOR_UP	0.107408	0.340221	-0.448165	-1.25963	853	0.00213883	0.0368012	-0.491043	-1.56891	10	0.702274	0.868756	-0.311967	-0.889915	5929	0.106675	0.452733	-0.382428	-1.20509	325	0.000408747	0.0144017	0.469045	1.63007	1	0.000197746	0.00893472	-0.621351	-1.8915	0	0.000197746	0.00893472	-0.621351	-1.8915	0	0.0190667	0.124104	0.402957	1.36904	75	0.000458926	0.0178413	-0.540103	-1.69136	1	0.500073	0.744125	-0.302701	-0.97266
ACOSTA_PROLIFERATION_INDEPENDENT_MYC_TARGETS_DN	0.0196238	0.132757	-0.566908	-1.51367	144	0.130881	0.410224	0.427968	1.25016	636	0.0878719	0.31617	-0.473947	-1.28713	696	0.46436	0.7798	-0.331753	-0.986705	1556	0.00939335	0.095079	-0.465502	-1.51672	47	0.0981391	0.406687	0.485	1.31726	500	0.0981391	0.406687	0.485	1.31726	500	0.0044905	0.0487448	-0.517709	-1.57252	25	0.385945	0.701981	0.417856	1.05248	2053	0.283998	0.588065	-0.363587	-1.09854
ACOSTA_PROLIFERATION_INDEPENDENT_MYC_TARGETS_UP	0.237753	0.523163	-0.433129	-1.15226	1751	0.655172	0.849329	-0.30635	-0.893792	3362	0.215808	0.499275	-0.429684	-1.16198	1700	0.487805	0.793635	-0.332436	-0.974297	1659	0.328052	0.607991	0.328083	1.06187	1614	0.722288	0.93246	0.303501	0.853832	3635	0.722288	0.93246	0.303501	0.853832	3635	0.515744	0.748552	0.306907	0.966366	2161	0.56175	0.816941	0.334482	0.937899	3042	0.398299	0.676853	-0.342988	-1.03132
ACTACCT_MIR196A_MIR196B	0.0278044	0.15721	0.401218	1.3526	57	0.946727	0.983513	0.241174	0.755581	4584	0.115809	0.365167	0.351435	1.18926	188	0.478286	0.78764	0.349552	0.979525	3314	0.542723	0.757821	0.278879	0.961615	2654	0.295945	0.662749	0.364753	1.08696	1466	0.295945	0.662749	0.364753	1.08696	1466	0.0122715	0.0942411	0.415556	1.40036	48	0.286328	0.615481	0.375567	1.09858	1599	0.210063	0.511503	0.321734	1.11627
ACTAYRNNNCCCR_UNKNOWN	0.209915	0.488794	-0.362329	-1.107	1968	0.19	0.488056	0.300041	1.09085	911	0.26329	0.549932	-0.351725	-1.08259	2525	0.140621	0.510492	0.366641	1.14523	1149	0.218539	0.502675	0.272858	1.06996	1034	0.834351	0.976623	-0.255254	-0.881725	4235	0.834351	0.976623	-0.255254	-0.881725	4235	0.550126	0.770885	-0.267726	-0.973049	3703	0.245357	0.574312	0.316302	1.08669	1492	0.285215	0.588873	0.263182	1.03873
ACTGAAA_MIR30A3P_MIR30E3P	0.000577701	0.039959	0.496784	1.73268	0	0.550328	0.792051	-0.29222	-0.961326	2853	0.000813008	0.0296693	0.540905	1.89243	0	0.0211794	0.257448	0.511935	1.48513	152	0.00372748	0.0543423	0.404489	1.4503	17	0.429972	0.773726	0.320404	1.00608	2148	0.429972	0.773726	0.320404	1.00608	2148	0.000515996	0.0137376	0.438194	1.53924	1	0.383688	0.70041	0.330367	1.03227	2196	0.000344828	0.0164703	0.429013	1.54756
ACTGCAG_MIR173P	0.0299353	0.163532	0.435961	1.40373	73	0.331669	0.633042	0.353432	1.06657	1593	0.00306279	0.0534606	0.548747	1.7745	5	0.037795	0.303355	0.525537	1.42301	252	0.00266284	0.045357	0.492123	1.62349	12	0.511545	0.824704	0.33479	0.965464	2569	0.511545	0.824704	0.33479	0.965464	2569	0.0083652	0.0735814	0.459817	1.47872	34	0.336232	0.661942	0.370003	1.06554	1855	0.00143431	0.0316372	0.504088	1.67862
ACTGCCT_MIR34B	0.00183262	0.0533888	0.441053	1.55406	2	0.245939	0.550629	0.329308	1.09361	1180	0.422202	0.689971	0.284871	1.00386	463	0.191498	0.567027	0.389775	1.14116	1400	0.441007	0.690864	0.275546	0.999402	2137	0.084473	0.377157	0.395128	1.25455	419	0.084473	0.377157	0.395128	1.25455	419	0.199947	0.476492	0.310154	1.10042	756	0.552885	0.812248	0.303217	0.954252	3151	0.379127	0.664182	0.280206	1.02316
ACTGTAG_MIR139	0.000888494	0.0467492	0.505464	1.68146	1	0.291634	0.595753	-0.3497	-1.08655	1491	0.0249151	0.163305	0.43103	1.4354	43	0.181832	0.557599	0.426806	1.17731	1234	0.00205888	0.0384205	0.462574	1.56497	9	0.950151	1	0.243796	0.725374	4726	0.950151	1	0.243796	0.725374	4726	0.0522589	0.228952	0.389803	1.29296	213	0.681403	0.879632	0.29923	0.890675	3806	0.0516403	0.248225	0.38262	1.30555
ACTGTGA_MIR27A_MIR27B	0.166172	0.430884	0.285009	1.07816	111	0.831109	0.932301	-0.248909	-0.894109	4359	0.914976	0.96592	-0.267286	-0.820991	8748	0.251914	0.628061	0.345119	1.07411	2039	0.530843	0.750517	-0.251068	-0.977571	2770	0.037908	0.25302	0.365692	1.25965	186	0.037908	0.25302	0.365692	1.25965	186	0.418283	0.679776	0.263025	1.00495	1358	0.658179	0.866201	0.273041	0.930373	3954	0.194969	0.493197	0.273436	1.07367
ACTTTAT_MIR1425P	0.000823723	0.0467492	0.454438	1.65258	0	0.815647	0.925746	-0.25539	-0.871942	4211	0.00357568	0.0553317	0.406728	1.48283	2	0.025962	0.269598	0.491309	1.4748	196	0.138118	0.401953	0.302751	1.13486	661	0.0744853	0.3585	0.386285	1.25097	368	0.0744853	0.3585	0.386285	1.25097	368	0.00594901	0.0584971	0.369321	1.35217	20	0.104913	0.392378	0.384565	1.22545	599	0.0135296	0.117254	0.340587	1.28297
ACTWSNACTNY_UNKNOWN	0.796971	0.931682	-0.29602	-0.798625	5997	0.242821	0.547351	0.371855	1.12216	1166	0.320239	0.605753	0.322442	1.04205	643	0.132995	0.498844	0.457646	1.23517	889	0.560904	0.768275	-0.287576	-0.947368	2877	0.00719137	0.100612	0.555644	1.60828	35	0.00719137	0.100612	0.555644	1.60828	35	0.44911	0.704398	0.30926	0.995265	1892	0.0234114	0.182993	0.540873	1.49339	125	0.015841	0.127088	0.440299	1.46003
ADDYA_ERYTHROID_DIFFERENTIATION_BY_HEMIN	0.667681	0.864081	-0.342228	-0.86475	4608	0.341497	0.642349	-0.396889	-1.08105	1756	0.0207852	0.148943	0.518256	1.55535	53	0.320269	0.687547	0.427613	1.09107	2050	0.922887	0.963132	0.24561	0.741312	4475	0.0607199	0.322959	0.548182	1.41984	306	0.0607199	0.322959	0.548182	1.41984	306	0.646807	0.82629	-0.315573	-0.894014	3625	0.0528009	0.282762	0.585022	1.452	278	0.0147679	0.122903	0.497977	1.51641
AFFAR_YY1_TARGETS_DN	0.519009	0.770041	-0.334845	-0.965821	4313	0.00407134	0.0572741	-0.455393	-1.49184	20	0.00334448	0.0544943	0.433719	1.52108	3	0.0328236	0.290931	-0.398855	-1.30804	87	0.0479054	0.229199	0.351612	1.26662	230	0.0181058	0.171449	-0.453403	-1.41467	90	0.0181058	0.171449	-0.453403	-1.41467	90	0.290162	0.573621	0.300623	1.05884	1108	0.0476079	0.267467	-0.398098	-1.29866	203	0.31707	0.616597	-0.319197	-1.06099
AFFAR_YY1_TARGETS_UP	0.0243902	0.147097	-0.517533	-1.44848	192	0.0638474	0.283369	0.430022	1.31676	307	0.271863	0.557237	-0.388265	-1.10598	2287	0.579504	0.844323	-0.298803	-0.945034	1752	0.325641	0.606357	-0.305186	-1.05463	1664	0.0467848	0.280869	0.494332	1.4058	234	0.0467848	0.280869	0.494332	1.4058	234	0.644802	0.82556	-0.284471	-0.919883	3882	0.0876509	0.362116	0.478341	1.32523	471	0.880088	0.945508	-0.251733	-0.806378
AFP1_Q6	0.236955	0.52225	0.303439	1.07291	385	0.965878	0.991494	-0.234098	-0.76689	4981	0.843153	0.933405	-0.283068	-0.833021	7498	0.385521	0.731424	0.346729	1.02046	2848	0.91306	0.957886	-0.231212	-0.839853	4704	0.668547	0.907991	0.292914	0.904338	3317	0.668547	0.907991	0.292914	0.904338	3317	0.516359	0.748768	0.274603	0.975708	1956	0.886722	0.976357	0.258856	0.79088	5001	0.582437	0.793179	0.260562	0.955955
AGCACTT_MIR93_MIR302A_MIR302B_MIR302C_MIR302D_MIR372_MIR373_MIR520E_MIR520A_MIR526B_MIR520B_MIR520C_MIR520D	0.00990099	0.112118	0.370408	1.35698	10	0.808482	0.922135	-0.256157	-0.886437	4174	0.0278146	0.172425	0.340334	1.25618	20	0.270116	0.643197	0.353867	1.07324	2087	0.152401	0.422339	0.296222	1.12259	729	0.192929	0.555934	0.339706	1.12376	954	0.192929	0.555934	0.339706	1.12376	954	0.0422414	0.2021	0.329519	1.22042	146	0.914422	0.986112	0.248215	0.814328	5363	0.0167895	0.131636	0.333795	1.27512
AGCATTA_MIR155	0.187472	0.460725	0.339546	1.13198	418	0.481641	0.748356	-0.318121	-0.985198	2465	0.00865551	0.0886705	0.473238	1.5773	14	0.813619	0.944183	0.293952	0.813403	5543	0.294985	0.579939	0.316025	1.07266	1440	0.860101	0.983934	0.269439	0.801671	4278	0.860101	0.983934	0.269439	0.801671	4278	0.0709741	0.272877	0.377272	1.25458	289	0.323762	0.651851	0.364893	1.07262	1803	0.169673	0.461056	0.335923	1.14886
AGCTCCT_MIR28	0.216831	0.497951	0.356522	1.1251	571	0.0156154	0.128961	0.519449	1.51739	75	0.313118	0.598856	-0.403826	-1.09206	2467	0.061904	0.365423	0.511605	1.3614	408	0.401457	0.663308	-0.314715	-1.01787	2038	0.104528	0.419134	0.474503	1.30347	530	0.104528	0.419134	0.474503	1.30347	530	0.677047	0.842647	-0.294604	-0.890126	3934	0.0204309	0.169604	0.564686	1.52588	109	0.862313	0.935741	0.25282	0.820851
AGCYRWTTC_UNKNOWN	0.776307	0.92111	-0.302614	-0.809219	5746	0.148393	0.434271	-0.420459	-1.22363	761	0.17971	0.45741	0.355968	1.14253	371	0.573127	0.841303	-0.315695	-0.935267	1927	0.563164	0.769672	0.291284	0.947434	2754	0.624585	0.885525	0.328859	0.902451	3195	0.624585	0.885525	0.328859	0.902451	3195	0.0776883	0.287722	0.401751	1.27791	327	0.745525	0.913751	-0.303804	-0.834788	3456	0.69963	0.857358	0.272928	0.892093
AGGAAGC_MIR5163P	0.0237684	0.145591	0.421065	1.38908	54	0.770369	0.9058	-0.277852	-0.848429	4008	0.0133407	0.114689	0.463421	1.53057	23	0.0717356	0.387824	0.480882	1.32232	483	0.0190848	0.141682	0.416861	1.40308	92	0.00316581	0.0601137	0.575746	1.65488	15	0.00316581	0.0601137	0.575746	1.65488	15	0.0307655	0.165532	0.408441	1.34516	126	0.0256877	0.193346	0.51604	1.47054	140	0.000902799	0.0240058	0.509907	1.73053
AGGAGTG_MIR483	0.00067981	0.0435824	0.638049	1.89495	1	0.159512	0.448936	0.434954	1.22493	783	0.0111866	0.103058	0.542688	1.63999	27	0.00843223	0.202999	0.65277	1.66557	53	0.00741198	0.0831171	0.513816	1.56648	35	0.267086	0.637298	0.415193	1.12292	1359	0.267086	0.637298	0.415193	1.12292	1359	0.00160957	0.0257568	0.585344	1.74789	6	0.185811	0.508181	0.451798	1.20715	989	0.000797236	0.0221131	0.574893	1.76484
AGGCACT_MIR5153P	0.198802	0.475242	0.364192	1.14419	530	0.682629	0.864645	-0.30133	-0.881907	3520	0.0627047	0.265725	0.420394	1.33293	133	0.575095	0.842251	-0.317511	-0.929404	1971	0.435976	0.686977	0.312184	1.00434	2144	0.942625	1	-0.249854	-0.679382	4632	0.942625	1	-0.249854	-0.679382	4632	0.081434	0.29539	0.407683	1.27529	342	0.224675	0.552738	-0.405592	-1.14973	1037	0.176058	0.470151	0.360544	1.16586
AGGGCAG_MIR18A	0.761554	0.913418	-0.301202	-0.830139	5898	0.021461	0.154936	0.4683	1.43754	103	0.434807	0.698612	0.299928	0.996373	766	0.169651	0.542947	0.428518	1.18577	1155	0.586831	0.784181	0.279802	0.945344	2851	0.00619628	0.0917661	0.552786	1.6161	30	0.00619628	0.0917661	0.552786	1.6161	30	0.134752	0.389525	0.356961	1.18218	550	0.00910249	0.11096	0.54691	1.56325	49	0.0996668	0.356614	0.35967	1.22546
AGGGCCA_MIR328	0.418669	0.697759	-0.389771	-1.02104	3031	0.624417	0.832701	0.320632	0.906223	3078	0.51639	0.757826	-0.364752	-0.971441	4016	0.433843	0.763017	-0.346481	-1.00076	1504	0.384991	0.650907	0.326437	1.03323	1892	0.191049	0.553021	0.449695	1.20214	968	0.191049	0.553021	0.449695	1.20214	968	0.449503	0.704482	-0.338454	-1.00295	2576	0.0944985	0.374411	0.521997	1.34546	504	0.392748	0.673985	0.320588	1.02066
AGGTGCA_MIR500	0.00343249	0.0741267	0.526287	1.67158	8	0.15502	0.44362	0.403249	1.20167	751	0.0100382	0.0960916	0.505068	1.61645	20	0.0386539	0.304627	0.535085	1.42575	254	0.0158989	0.129366	0.448915	1.45484	77	0.267779	0.637856	0.39656	1.11563	1347	0.267779	0.637856	0.39656	1.11563	1347	0.0102065	0.0837613	0.471368	1.49539	42	0.799612	0.935368	-0.290421	-0.810829	3706	0.000849377	0.023062	0.535758	1.74291
AGTCAGC_MIR345	0.0885383	0.307179	0.450285	1.31596	274	0.94876	0.984099	0.24732	0.68843	4628	0.0126195	0.110992	0.550155	1.64273	32	0.173379	0.547353	0.486334	1.22319	1101	0.11387	0.366029	0.420428	1.26444	554	0.591026	0.868206	0.347695	0.913744	2989	0.591026	0.868206	0.347695	0.913744	2989	0.0728791	0.277055	0.453243	1.33125	322	0.45441	0.750083	0.380889	1.00032	2436	0.129921	0.407546	0.408499	1.2407
AGTCTTA_MIR499	0.384011	0.671053	0.336021	1.02922	1075	0.552858	0.793752	-0.329123	-0.945919	2823	0.17201	0.446932	0.376321	1.16947	396	0.768818	0.926829	0.314007	0.820864	5014	0.285744	0.571744	0.349197	1.09473	1392	0.764348	0.948799	-0.299518	-0.819177	3768	0.764348	0.948799	-0.299518	-0.819177	3768	0.660505	0.834033	0.294767	0.900734	2822	0.482514	0.769619	0.358615	0.979985	2579	0.289751	0.592485	0.341393	1.07796
AGTTCTC_MIR146A_MIR146B	0.118307	0.359029	0.437507	1.27199	368	0.277207	0.5826	0.415195	1.12418	1349	0.0241966	0.160471	0.509975	1.50457	63	0.0541139	0.34698	0.566789	1.4138	341	0.311315	0.594547	0.363854	1.08434	1526	0.616983	0.88097	0.350369	0.889311	3116	0.616983	0.88097	0.350369	0.889311	3116	0.368373	0.64258	0.357498	1.04366	1625	0.336438	0.662116	0.451577	1.09311	1769	0.0198537	0.143479	0.495925	1.49202
AGUIRRE_PANCREATIC_CANCER_COPY_NUMBER_DN	0.0359064	0.180431	-0.462164	-1.35506	306	0.227185	0.531522	-0.3251	-1.1011	1179	0.766104	0.89853	-0.295236	-0.876115	6897	0.897195	0.97318	0.268491	0.794712	6684	0.37623	0.644376	0.27728	1.02301	1835	0.31922	0.686148	-0.330721	-1.06122	1620	0.31922	0.686148	-0.330721	-1.06122	1620	0.593843	0.798309	0.265685	0.955793	2198	0.900551	0.981717	-0.246941	-0.825	3757	0.594305	0.800513	0.257985	0.955637
AGUIRRE_PANCREATIC_CANCER_COPY_NUMBER_UP	0.014949	0.126201	-0.551841	-1.64352	131	0.0187939	0.143285	0.380221	1.32215	90	0.000760787	0.0294198	-0.484825	-1.4583	6	0.0684321	0.381823	0.418046	1.25812	521	0.0233546	0.157594	-0.340899	-1.27719	120	0.366303	0.729287	0.311534	1.03095	1810	0.366303	0.729287	0.311534	1.03095	1810	0.366358	0.641087	-0.294952	-1.03062	2373	0.00684229	0.0941722	0.435598	1.43455	39	0.0131737	0.115718	-0.396905	-1.36681
AHR_01	0.788651	0.927385	-0.311776	-0.787775	5447	0.0612444	0.278057	-0.519704	-1.39118	313	0.645192	0.838287	-0.349882	-0.897213	4776	0.147899	0.518697	0.491946	1.24976	946	0.6908	0.840815	-0.28988	-0.878067	3558	0.852524	0.982181	0.290531	0.757443	4323	0.852524	0.982181	0.290531	0.757443	4323	0.380866	0.652408	0.351178	1.03522	1687	0.972706	0.999978	-0.236738	-0.631174	4525	0.565539	0.783796	-0.328604	-0.931709
AHR_Q5	0.104459	0.335738	0.333363	1.17461	170	0.537371	0.783515	-0.291162	-0.967309	2803	0.708338	0.871225	-0.305719	-0.897824	6294	0.205167	0.581806	0.386085	1.13036	1500	0.427877	0.681695	-0.278546	-1.00768	2200	0.351923	0.716813	0.328152	1.04236	1747	0.351923	0.716813	0.328152	1.04236	1747	0.706885	0.859743	-0.268401	-0.907165	4393	0.00734908	0.098939	0.463882	1.46985	41	0.874245	0.941935	0.236193	0.862076
AHRARNT_01	0.480868	0.743384	-0.355402	-0.983457	3744	0.224529	0.527874	-0.370671	-1.13746	1156	0.848149	0.936092	-0.285195	-0.803714	7031	0.607237	0.857936	0.329193	0.914385	4161	0.550154	0.761488	0.281318	0.958875	2681	0.495497	0.814009	-0.336378	-0.973646	2475	0.495497	0.814009	-0.336378	-0.973646	2475	0.235798	0.520599	0.329068	1.09749	962	0.288909	0.616613	-0.365489	-1.09042	1291	0.731797	0.872929	0.26062	0.894965
AIYAR_COBRA1_TARGETS_DN	0.232387	0.51748	-0.523738	-1.20001	1480	0.00558336	0.0701491	-0.693018	-1.67107	28	0.45743	0.71663	0.376336	0.988635	1455	0.150049	0.521395	-0.53099	-1.29497	610	0.769494	0.881006	0.305297	0.809069	3818	0.6408	0.8935	-0.384585	-0.862356	3203	0.6408	0.8935	-0.384585	-0.862356	3203	0.763352	0.891239	-0.325302	-0.807261	4144	0.603931	0.840451	0.40248	0.895798	3102	0.833333	0.920891	-0.302375	-0.754608
AIYAR_COBRA1_TARGETS_UP	0.0393873	0.18971	-0.645893	-1.50279	251	0.135677	0.416344	-0.527682	-1.30163	709	0.69719	0.865791	-0.366147	-0.853757	4788	0.0910218	0.42628	-0.557857	-1.39139	366	0.554065	0.764364	-0.347863	-0.933403	2807	0.123373	0.449743	-0.580995	-1.35296	615	0.123373	0.449743	-0.580995	-1.35296	615	0.393332	0.661353	-0.412751	-1.04638	2158	0.13599	0.442367	-0.545045	-1.30567	644	0.599459	0.802854	-0.357241	-0.906372
AIZARANI_LIVER_C1_NK_NKT_CELLS_1	0.0242909	0.146801	-0.564159	-1.50084	178	0.0029383	0.0457116	-0.598651	-1.66605	14	0.00176012	0.0414891	-0.594709	-1.62094	13	0.0021148	0.098229	-0.555164	-1.65894	6	0.151368	0.421233	-0.362603	-1.19032	779	0.00162173	0.0380098	-0.678763	-1.7809	7	0.00162173	0.0380098	-0.678763	-1.7809	7	0.00567986	0.0566654	-0.519738	-1.57387	32	0.00149893	0.0376994	-0.679388	-1.77668	6	0.0565921	0.26203	-0.442539	-1.34291
AIZARANI_LIVER_C10_MVECS_1	0.125418	0.370762	-0.417355	-1.20963	1048	0.536846	0.78334	-0.297606	-0.965628	2760	0.0333408	0.191427	-0.446709	-1.31318	296	0.444992	0.768454	-0.302793	-0.997478	1172	0.0032933	0.0507443	-0.402964	-1.45989	16	0.270156	0.639889	0.358526	1.09711	1346	0.270156	0.639889	0.358526	1.09711	1346	0.000321906	0.0110996	-0.476735	-1.61034	1	0.336231	0.661942	0.353051	1.06298	1894	0.0139159	0.118791	-0.422944	-1.41298
AIZARANI_LIVER_C11_HEPATOCYTES_1	0.07201	0.271762	-0.463174	-1.30611	574	0.000194062	0.00716466	-0.642405	-1.98135	0	0.00537634	0.0676762	-0.513455	-1.47385	45	0.105531	0.450913	-0.375617	-1.19987	310	0.00352526	0.052575	-0.433222	-1.51318	17	0.0364073	0.248696	-0.49182	-1.42051	181	0.0364073	0.248696	-0.49182	-1.42051	181	0.0001665	0.0110996	-0.522682	-1.70441	0	0.00985222	0.114883	-0.527322	-1.56537	43	0.00028931	0.0164703	-0.543715	-1.76007
AIZARANI_LIVER_C13_LSECS_2	0.744297	0.90517	-0.296982	-0.861619	6231	0.907198	0.967309	-0.248607	-0.810088	4662	0.0279524	0.172968	-0.451212	-1.32642	248	0.0701555	0.384984	-0.372266	-1.22768	184	0.00445564	0.0604492	-0.389033	-1.40943	22	0.298436	0.66515	0.352927	1.07998	1487	0.298436	0.66515	0.352927	1.07998	1487	0.00708307	0.0660236	-0.417437	-1.41306	43	0.338652	0.663769	0.349504	1.06096	1909	0.0179516	0.135958	-0.414902	-1.38611
AIZARANI_LIVER_C14_HEPATOCYTES_2	0.0111126	0.117791	-0.640118	-1.73301	83	0.00293427	0.045686	-0.559615	-1.61321	14	0.000616827	0.0261212	-0.59089	-1.63604	4	0.048156	0.330413	-0.446835	-1.35586	157	0.00233146	0.0420336	-0.482157	-1.60636	11	0.106039	0.421629	-0.487153	-1.31446	517	0.106039	0.421629	-0.487153	-1.31446	517	0.000343584	0.0110996	-0.561943	-1.73681	1	0.0530595	0.283455	-0.51782	-1.41967	247	0.00121821	0.0282343	-0.581904	-1.795
AIZARANI_LIVER_C18_NK_NKT_CELLS_5	0.136061	0.38695	-0.495617	-1.27241	960	0.0608543	0.277073	-0.519972	-1.3919	311	0.762037	0.896414	-0.318833	-0.828068	5744	0.829995	0.94982	0.302177	0.778849	5345	0.506897	0.734525	-0.313541	-0.965597	2608	0.826324	0.974373	-0.299195	-0.764462	4086	0.826324	0.974373	-0.299195	-0.764462	4086	0.270232	0.555205	-0.389269	-1.12321	1525	0.882597	0.974946	0.286453	0.724379	4675	0.00458716	0.0639123	0.538524	1.65983
AIZARANI_LIVER_C2_KUPFFER_CELLS_1	0.0122644	0.123739	-0.631912	-1.7416	94	0.00596039	0.0732012	-0.517717	-1.56861	30	0.0710059	0.283011	-0.460761	-1.29571	587	0.0232632	0.262956	-0.45153	-1.40345	72	0.0195465	0.143571	-0.409531	-1.39198	99	0.129369	0.460263	-0.442649	-1.25557	643	0.129369	0.460263	-0.442649	-1.25557	643	0.0446474	0.208705	-0.420517	-1.33122	263	0.381507	0.698808	-0.355504	-1.03047	1736	0.278025	0.58198	-0.347757	-1.09503
AIZARANI_LIVER_C20_LSECS_3	0.116569	0.356263	0.315904	1.13902	158	0.0460993	0.239447	0.379125	1.28203	220	0.0104932	0.0988376	0.389294	1.40397	9	0.166088	0.539214	0.386709	1.15023	1242	0.000205044	0.00935865	0.437104	1.62277	0	0.00040032	0.0143316	0.536709	1.71471	1	0.00040032	0.0143316	0.536709	1.71471	1	0.0057487	0.0570712	0.376677	1.36403	20	0.0567463	0.293315	0.404958	1.28845	322	0.0268939	0.171257	0.338882	1.26397
AIZARANI_LIVER_C21_STELLATE_CELLS_1	0.0966423	0.322052	-0.447839	-1.26804	779	0.562088	0.798842	-0.305063	-0.950853	2896	0.0079171	0.0843385	-0.499461	-1.43817	67	0.595937	0.85182	0.323018	0.924085	4223	0.00156709	0.0328346	-0.448015	-1.57149	7	0.463922	0.79405	0.339167	0.991572	2320	0.463922	0.79405	0.339167	0.991572	2320	0.00613497	0.0597743	-0.445865	-1.46165	36	0.359646	0.681378	0.363852	1.05057	1990	0.0313901	0.186825	-0.419783	-1.36172
AIZARANI_LIVER_C23_KUPFFER_CELLS_3	0.0381084	0.18627	-0.493667	-1.38752	302	0.357617	0.656819	-0.338412	-1.04804	1830	0.012825	0.11232	-0.493776	-1.41289	108	0.242843	0.619155	0.39258	1.11255	1704	0.0111241	0.105138	-0.411088	-1.43022	56	0.386158	0.744189	0.348734	1.03024	1924	0.386158	0.744189	0.348734	1.03024	1924	0.00880984	0.0757654	-0.443103	-1.43895	52	0.0402432	0.245636	0.476036	1.3949	224	0.0187855	0.139274	-0.443482	-1.4283
AIZARANI_LIVER_C24_EPCAM_POS_BILE_DUCT_CELLS_3	0.0129073	0.126074	-0.634085	-1.76066	100	0.781967	0.910617	-0.27418	-0.847063	4023	0.00131547	0.0365368	-0.562131	-1.59207	10	0.109411	0.457442	-0.387028	-1.21055	335	0.00856198	0.0902404	-0.425774	-1.46264	43	0.721106	0.932028	-0.295491	-0.864107	3624	0.721106	0.932028	-0.295491	-0.864107	3624	0.000168209	0.0110996	-0.567074	-1.81411	0	0.549392	0.80961	0.322734	0.950262	3069	0.00338335	0.0533993	-0.512226	-1.62957
AIZARANI_LIVER_C25_KUPFFER_CELLS_4	0.0654856	0.2573	-0.492101	-1.34095	498	0.0746038	0.307514	-0.442445	-1.31115	385	0.640168	0.83589	-0.330049	-0.916277	5185	0.799141	0.93855	0.297955	0.819573	5394	0.407429	0.666982	-0.303818	-1.01747	2083	0.675069	0.91196	0.312766	0.877618	3400	0.675069	0.91196	0.312766	0.877618	3400	0.136656	0.391917	-0.384561	-1.20124	805	0.393679	0.70717	0.377666	1.03205	2104	0.634241	0.822515	0.274395	0.92214
AIZARANI_LIVER_C28_NK_NKT_CELLS_6	0.317439	0.609613	-0.415052	-1.09363	2309	0.000585938	0.0157538	-0.630998	-1.80478	2	0.426721	0.692388	-0.383096	-1.02428	3327	0.00203548	0.0961114	-0.596375	-1.73105	6	0.776002	0.884079	-0.267681	-0.852868	3931	0.00264766	0.0533081	-0.653062	-1.74344	12	0.00264766	0.0533081	-0.653062	-1.74344	12	0.55718	0.775532	-0.31668	-0.944159	3200	0.010032	0.115691	-0.631342	-1.64192	46	0.722284	0.867947	0.274029	0.878685
AIZARANI_LIVER_C29_MVECS_2	0.0822013	0.293591	-0.425648	-1.25244	707	0.248239	0.552951	0.323427	1.08902	1197	0.0471875	0.229265	-0.425527	-1.26576	426	0.448988	0.770204	0.33124	0.986936	3370	0.0132864	0.116908	-0.363079	-1.33835	67	0.00120361	0.031228	0.512821	1.63429	5	0.00120361	0.031228	0.512821	1.63429	5	0.000316106	0.0110996	-0.478576	-1.64562	1	0.000524751	0.0187209	0.550402	1.73869	2	0.0300517	0.182408	-0.388059	-1.31894
AIZARANI_LIVER_C3_NK_NKT_CELLS_2	0.000131044	0.0221237	-0.832914	-2.27688	0	0.000192901	0.00716466	-0.856319	-2.57587	0	0.000122264	0.0114625	-0.709731	-1.98208	0	0.000312402	0.0324009	-0.848276	-2.60838	0	0.0136772	0.118713	-0.426828	-1.43797	69	0.000201816	0.00893472	-0.895332	-2.52205	0	0.000201816	0.00893472	-0.895332	-2.52205	0	0.000170126	0.0110996	-0.589375	-1.84827	0	0.00021645	0.0127594	-0.883738	-2.50513	0	0.00149454	0.0327226	-0.555005	-1.73554
AIZARANI_LIVER_C30_HEPATOCYTES_4	0.00406504	0.0811999	0.378549	1.39733	3	0.978194	0.994644	0.227098	0.794838	4754	0.341538	0.62561	0.276741	1.02598	221	0.666327	0.883741	0.297676	0.910428	5237	0.000209732	0.00935865	0.393683	1.5052	0	0.585303	0.865173	-0.289056	-0.947911	2970	0.585303	0.865173	-0.289056	-0.947911	2970	0.000581564	0.0139072	0.382483	1.42968	1	0.0200338	0.168323	-0.389893	-1.34068	82	0.0025729	0.0455669	0.350635	1.34935
AIZARANI_LIVER_C31_KUPFFER_CELLS_5	0.0543559	0.230869	0.436054	1.36359	145	0.433119	0.711447	-0.355745	-1.01433	2217	0.0809568	0.303824	0.410167	1.29517	175	0.060666	0.362722	0.516292	1.36387	398	0.0125582	0.112914	0.464935	1.49142	61	0.628499	0.887112	0.329588	0.900137	3210	0.628499	0.887112	0.329588	0.900137	3210	0.0435503	0.205835	0.434901	1.35425	183	0.972499	0.999978	-0.235152	-0.648297	4490	0.299889	0.601613	0.334645	1.07904
AIZARANI_LIVER_C32_MVECS_3	0.188211	0.461469	-0.447943	-1.19474	1388	0.155438	0.444024	-0.430805	-1.22834	795	0.820565	0.923265	-0.296916	-0.807021	6511	0.0036221	0.143196	-0.538489	-1.60385	11	0.249415	0.536933	-0.338082	-1.10453	1278	0.992901	1	-0.214033	-0.565927	4894	0.992901	1	-0.214033	-0.565927	4894	0.496804	0.735548	-0.322545	-0.978255	2875	0.841148	0.956772	-0.28486	-0.776157	3928	0.237413	0.542249	-0.37506	-1.13508
AIZARANI_LIVER_C33_STELLATE_CELLS_2	0.182906	0.454716	0.346165	1.13824	427	0.678085	0.861729	0.290746	0.892498	3285	0.319721	0.605743	-0.388187	-1.0841	2614	0.20246	0.580145	0.421283	1.15844	1365	0.173014	0.448724	0.343208	1.15447	844	0.0405594	0.262812	0.478107	1.40023	202	0.0405594	0.262812	0.478107	1.40023	202	0.532052	0.759634	-0.306262	-0.961519	3128	0.0190979	0.164619	0.51824	1.48778	104	0.53161	0.76432	-0.306785	-0.959339
AIZARANI_LIVER_C34_MHC_II_POS_B_CELLS	0.0108216	0.117285	-0.638419	-1.71832	80	0.00719005	0.0816904	-0.527951	-1.55575	36	0.000372162	0.0189123	-0.617615	-1.70273	2	0.00698239	0.195079	-0.512186	-1.54837	22	0.415793	0.673269	0.308721	1.02022	2021	0.000402901	0.0143316	-0.691133	-1.91251	1	0.000402901	0.0143316	-0.691133	-1.91251	1	0.0391447	0.19281	-0.445855	-1.36866	226	0.0121212	0.128785	-0.560498	-1.58884	55	0.0168196	0.131771	-0.479481	-1.47178
AIZARANI_LIVER_C39_EPCAM_POS_BILE_DUCT_CELLS_4	0.147652	0.405047	-0.428704	-1.20891	1178	0.417077	0.700117	0.317073	1.01446	2031	0.332905	0.617719	-0.373485	-1.07175	2848	0.0547809	0.348397	0.46854	1.33007	384	0.693156	0.842133	0.260993	0.913088	3392	0.00801925	0.108083	0.516824	1.56089	39	0.00801925	0.108083	0.516824	1.56089	39	0.17366	0.446319	-0.354137	-1.15481	1042	0.0122167	0.129204	0.490797	1.48078	68	0.426731	0.696751	0.286111	1.00634
AIZARANI_LIVER_C4_EPCAM_POS_BILE_DUCT_CELLS_1	0.0500442	0.219155	-0.485381	-1.35849	395	0.12197	0.396212	-0.389198	-1.21759	628	0.0632402	0.26671	-0.452879	-1.29188	533	0.0423561	0.314346	-0.417773	-1.3222	127	0.157761	0.429822	-0.33361	-1.15652	805	0.778912	0.955822	0.284832	0.841049	3892	0.778912	0.955822	0.284832	0.841049	3892	0.0106277	0.086078	-0.445514	-1.44064	63	0.714092	0.897539	-0.289847	-0.875395	3151	0.100973	0.359179	-0.385984	-1.24027
AIZARANI_LIVER_C5_NK_NKT_CELLS_3	0.84057	0.951089	0.269833	0.805115	2477	0.23071	0.535254	-0.452234	-1.17718	1198	0.732584	0.882488	-0.322904	-0.851898	5604	0.18971	0.565131	-0.410406	-1.17873	659	0.788507	0.891222	-0.267297	-0.83786	4033	0.907945	0.995649	-0.276679	-0.672688	4536	0.907945	0.995649	-0.276679	-0.672688	4536	0.5626	0.779087	-0.325712	-0.937764	3176	0.814024	0.944324	0.322061	0.752462	4271	0.425906	0.696498	0.319125	1.00401
AIZARANI_LIVER_C6_KUPFFER_CELLS_2	0.0140228	0.126201	-0.595954	-1.68001	111	0.282452	0.586844	-0.351627	-1.09061	1446	0.00784084	0.083917	-0.504068	-1.4454	66	0.520175	0.813853	-0.303716	-0.967381	1546	0.0577674	0.255625	-0.362212	-1.26308	295	0.589569	0.867128	0.314475	0.92903	2938	0.589569	0.867128	0.314475	0.92903	2938	0.00464885	0.0498289	-0.456475	-1.48784	27	0.154617	0.467262	0.409701	1.20633	863	0.015505	0.125732	-0.450954	-1.45725
AIZARANI_LIVER_C7_EPCAM_POS_BILE_DUCT_CELLS_2	0.262075	0.549938	-0.389808	-1.10988	2126	0.926528	0.976463	0.244691	0.783727	4501	0.132267	0.388827	-0.412112	-1.19563	1148	0.559039	0.834621	-0.296312	-0.957872	1604	0.114873	0.367568	-0.334191	-1.1834	586	0.0771852	0.364276	0.429951	1.29852	384	0.0771852	0.364276	0.429951	1.29852	384	0.0241856	0.143493	-0.409021	-1.35299	146	0.198297	0.521384	0.385106	1.15801	1117	0.290873	0.593605	-0.327789	-1.07563
AIZARANI_LIVER_C8_RESIDENT_B_CELLS_1	0.0573228	0.237909	-0.649082	-1.47314	363	0.102435	0.364075	-0.574879	-1.35907	529	0.575758	0.796046	-0.410622	-0.927132	3875	0.589888	0.848636	-0.376121	-0.903227	2414	0.217753	0.502138	0.461191	1.19072	1071	0.0649899	0.332704	-0.665882	-1.47724	322	0.0649899	0.332704	-0.665882	-1.47724	322	0.0779791	0.288049	-0.565867	-1.38893	425	0.195452	0.518376	-0.559979	-1.25256	953	0.384708	0.668045	-0.432728	-1.05709
AIZARANI_LIVER_C9_LSECS_1	0.935618	0.987036	-0.256901	-0.756458	8079	0.372758	0.670125	0.304215	1.02872	1786	0.746303	0.888582	-0.298967	-0.890023	6762	0.674381	0.88705	0.301589	0.899528	5069	0.100615	0.344781	0.315122	1.17095	490	0.00320963	0.0604923	0.480368	1.53086	15	0.00320963	0.0604923	0.480368	1.53086	15	0.34373	0.624031	-0.302123	-1.04135	2181	0.0514886	0.279528	0.411245	1.30441	293	0.472934	0.728213	-0.290957	-0.989817
AKL_HTLV1_INFECTION_DN	0.121056	0.363862	0.432261	1.26329	375	0.00134849	0.0273519	-0.678784	-1.77804	6	0.166282	0.438139	0.396842	1.19097	431	0.362282	0.714523	0.421384	1.06591	2310	0.682268	0.835584	0.291717	0.880475	3308	0.480217	0.803593	-0.397445	-0.980066	2390	0.480217	0.803593	-0.397445	-0.980066	2390	0.8614	0.93841	-0.276265	-0.775558	4797	0.347909	0.671429	-0.449448	-1.08558	1646	0.589926	0.797247	0.30356	0.924383
AKL_HTLV1_INFECTION_UP	0.0112609	0.118101	-0.743571	-1.67287	70	0.175222	0.470282	-0.538544	-1.26436	907	0.0100555	0.0961677	-0.713462	-1.59843	66	0.0882353	0.420453	-0.591612	-1.40946	362	0.0294464	0.178047	-0.596973	-1.53291	149	0.078672	0.366797	-0.648977	-1.43974	390	0.078672	0.366797	-0.648977	-1.43974	390	0.129882	0.382218	-0.537379	-1.30766	704	0.630962	0.85386	-0.385802	-0.876067	3068	0.0419244	0.221983	-0.609413	-1.47805
AKT_UP_MTOR_DN.V1_DN	0.570223	0.805361	-0.3332	-0.93529	4526	0.893227	0.961713	-0.25426	-0.788619	4575	0.549349	0.780381	-0.337204	-0.961836	4641	0.876021	0.966472	0.278858	0.786703	6111	0.619159	0.801053	-0.269134	-0.932746	3166	0.764377	0.948799	0.288973	0.843055	3827	0.764377	0.948799	0.288973	0.843055	3827	0.952465	0.981251	0.23481	0.795284	3786	0.203261	0.528391	0.405602	1.16806	1121	0.307905	0.608449	-0.334448	-1.07349
AKT_UP_MTOR_DN.V1_UP	0.225831	0.509008	-0.410013	-1.14247	1779	0.578192	0.807592	0.301758	0.938966	2820	0.253976	0.540154	-0.393699	-1.11647	2123	0.724381	0.906611	0.307132	0.862632	5032	0.311817	0.595041	-0.308108	-1.06103	1598	0.143879	0.48598	0.419577	1.22294	723	0.143879	0.48598	0.419577	1.22294	723	0.102616	0.337004	-0.38185	-1.22742	611	0.380579	0.697984	0.365214	1.04074	2088	0.451547	0.714576	-0.312399	-0.995991
AKT_UP.V1_DN	0.366211	0.655158	-0.374363	-1.0467	2895	0.924469	0.97558	0.251684	0.759518	4442	0.179069	0.456367	-0.411636	-1.17073	1503	0.836463	0.952642	0.286714	0.808867	5835	0.101745	0.347092	-0.351496	-1.21224	518	0.296274	0.663212	0.383189	1.09237	1486	0.296274	0.663212	0.383189	1.09237	1486	0.446016	0.701906	-0.31048	-1.00315	2680	0.010244	0.11662	0.578385	1.58923	54	0.173181	0.466279	-0.365392	-1.16905
AKT_UP.V1_UP	0.110339	0.345723	-0.456916	-1.2616	856	0.261763	0.566506	-0.363876	-1.10952	1362	0.833434	0.929545	-0.288821	-0.813932	6909	0.19072	0.565928	-0.363625	-1.13479	595	0.781159	0.887155	-0.255115	-0.870274	4004	0.371406	0.732407	0.363472	1.0472	1872	0.371406	0.732407	0.363472	1.0472	1872	0.0720081	0.274951	-0.400404	-1.27208	425	0.181	0.504272	0.426135	1.19931	984	0.534904	0.766162	-0.303202	-0.9575
ALCALA_APOPTOSIS	0.00819444	0.103953	-0.678904	-1.77263	58	0.0237585	0.164823	-0.502625	-1.46275	121	0.0944541	0.327542	0.409012	1.27106	217	0.0217827	0.259015	-0.526634	-1.50871	75	0.0208699	0.148616	-0.467231	-1.47188	106	0.00705077	0.0990295	-0.586475	-1.6229	34	0.00705077	0.0990295	-0.586475	-1.6229	34	0.0195531	0.12601	-0.497124	-1.46664	111	0.0572368	0.294391	-0.472948	-1.36827	260	0.000469337	0.0167014	-0.634731	-1.86779
ALCALAY_AML_BY_NPM1_LOCALIZATION_DN	0.0873173	0.3044	-0.451556	-1.27929	704	0.0902534	0.340997	-0.389528	-1.2414	462	0.00395303	0.057606	-0.516792	-1.4898	33	0.0198834	0.255443	-0.431209	-1.3814	57	0.599922	0.791575	-0.269282	-0.945149	3058	0.215507	0.581353	-0.378617	-1.14279	1083	0.215507	0.581353	-0.378617	-1.14279	1083	0.00216054	0.0309204	-0.466634	-1.53041	12	0.498853	0.77946	-0.311215	-0.97459	2173	0.0108085	0.103706	-0.452538	-1.47061
ALCALAY_AML_BY_NPM1_LOCALIZATION_UP	0.684353	0.87272	-0.316559	-0.872463	5300	0.0933437	0.346731	-0.413304	-1.26829	480	0.493767	0.74166	-0.351823	-0.987869	4079	0.378816	0.727585	-0.33463	-1.0316	1215	0.0265004	0.167662	-0.403971	-1.37094	135	0.682932	0.916508	0.304099	0.882505	3428	0.682932	0.916508	0.304099	0.882505	3428	0.339929	0.621314	-0.332927	-1.05394	2009	0.714364	0.897546	0.302797	0.865492	3923	0.144025	0.427379	-0.381959	-1.20063
ALFANO_MYC_TARGETS	0.12179	0.365264	-0.413729	-1.20695	1033	0.014804	0.125152	0.417527	1.39121	70	0.0433604	0.219263	0.353976	1.26395	47	0.112237	0.461474	0.411638	1.21233	830	0.433278	0.685346	0.273944	1.0027	2103	0.0733816	0.355944	0.399782	1.27214	364	0.0733816	0.355944	0.399782	1.27214	364	0.254531	0.539421	-0.318665	-1.08493	1586	0.120808	0.41809	0.379732	1.20571	687	0.597228	0.801954	-0.280514	-0.941335
ALK_DN.V1_UP	0.848764	0.954207	-0.295372	-0.749164	5903	0.578582	0.807624	-0.362182	-0.926648	3003	0.129111	0.384156	0.405134	1.23193	317	0.0239345	0.264221	0.57805	1.49936	154	0.666323	0.827067	0.291982	0.894077	3234	0.000598086	0.0190023	0.789341	1.89801	2	0.000598086	0.0190023	0.789341	1.89801	2	0.533987	0.761122	0.321727	0.952611	2340	0.122239	0.419518	0.549783	1.31806	641	0.0909336	0.339903	0.416274	1.28303
ALKBH3_TARGET_GENES	0.224443	0.507422	-0.362814	-1.10303	2076	0.644748	0.843108	0.263105	0.946459	3068	0.647944	0.840397	-0.308492	-0.944979	6159	0.0433864	0.316279	0.423614	1.31441	348	0.374075	0.642641	0.261752	1.01891	1768	0.0501278	0.291953	-0.359984	-1.23126	254	0.0501278	0.291953	-0.359984	-1.23126	254	0.142205	0.401291	0.290445	1.10384	466	0.260222	0.590353	-0.300019	-1.06727	1030	0.0674641	0.289146	0.294987	1.15131
ALONSO_METASTASIS_EMT_UP	0.0236826	0.145445	-0.678951	-1.56906	150	0.157905	0.446943	-0.542902	-1.28347	816	0.210818	0.494783	-0.522578	-1.21108	1445	0.399803	0.740312	-0.421908	-1.03651	1621	0.0973154	0.34057	-0.502263	-1.33907	492	0.483736	0.805152	-0.426457	-0.974286	2423	0.483736	0.805152	-0.426457	-0.974286	2423	0.414567	0.677752	-0.40933	-1.03237	2270	0.568517	0.819761	-0.392183	-0.922039	2733	0.863899	0.936179	-0.291286	-0.734066
ALONSO_METASTASIS_UP	0.00314237	0.0704396	-0.673002	-1.93533	25	0.000192976	0.00716466	-0.544477	-1.79334	0	0.00592795	0.0708497	-0.495445	-1.44418	51	0.0046132	0.164398	-0.471749	-1.53277	12	0.000193311	0.00935865	-0.479904	-1.71792	0	0.00358494	0.0653853	-0.485765	-1.52838	17	0.00358494	0.0653853	-0.485765	-1.52838	17	0.00016247	0.0110996	-0.499926	-1.67297	0	0.00492264	0.0772773	-0.450207	-1.49003	20	0.00887074	0.0929103	-0.445201	-1.47355
ALPHACP1_01	0.277951	0.568007	0.29656	1.05223	444	0.715522	0.879704	-0.272628	-0.899536	3719	0.778552	0.905423	-0.294739	-0.867685	6925	0.0548352	0.348397	0.445187	1.31114	405	0.713431	0.853968	0.250298	0.913521	3457	0.497999	0.815857	0.310481	0.974923	2488	0.497999	0.815857	0.310481	0.974923	2488	0.79643	0.907044	-0.258815	-0.877919	4952	0.250529	0.580128	0.353922	1.10968	1420	0.666547	0.840473	0.25368	0.931299
AMBROSINI_FLAVOPIRIDOL_TREATMENT_TP53	0.718466	0.892128	-0.313651	-0.84331	5376	0.269795	0.574966	0.371044	1.10965	1304	0.112376	0.359078	-0.45728	-1.25188	897	0.883328	0.968292	0.281263	0.761582	5912	0.590228	0.786163	0.285067	0.937387	2874	0.790761	0.960566	0.29627	0.809142	4039	0.790761	0.960566	0.29627	0.809142	4039	0.492558	0.732805	-0.319879	-0.980102	2845	0.47973	0.76771	0.378935	0.984772	2555	0.684686	0.850133	-0.289048	-0.882152
AMEF2_Q6	0.936823	0.987052	0.236249	0.831097	1556	0.321318	0.623712	0.326686	1.05897	1559	0.611574	0.818621	-0.321	-0.942035	5431	0.279793	0.65195	0.367978	1.07934	2058	0.519201	0.743478	-0.270082	-0.975893	2676	0.0140168	0.149635	0.494771	1.49647	69	0.0140168	0.149635	0.494771	1.49647	69	0.799947	0.909195	0.251422	0.890289	3038	0.154783	0.46738	0.408253	1.20705	863	0.759855	0.885737	-0.263387	-0.878506
AMIT_EGF_RESPONSE_120_HELA	0.598572	0.824004	0.310328	0.921644	1760	0.0462925	0.240117	0.5319	1.44617	225	0.254568	0.540854	0.362158	1.10125	626	0.0330694	0.292333	0.569749	1.46851	212	0.955098	0.97928	0.233393	0.714673	4636	0.0613179	0.324111	0.574036	1.43164	307	0.0613179	0.324111	0.574036	1.43164	307	0.787767	0.902961	0.280014	0.83615	3425	0.508568	0.786156	0.403785	0.968042	2670	0.0509984	0.246688	0.443353	1.3665
AMIT_EGF_RESPONSE_120_MCF10A	0.1553	0.416491	-0.541245	-1.28489	1010	0.673053	0.85944	0.350043	0.861373	3231	0.590303	0.805786	-0.386113	-0.922152	4114	0.229938	0.605167	0.502736	1.18251	1403	0.298788	0.584084	-0.397288	-1.10294	1527	0.719312	0.931712	-0.367236	-0.804862	3556	0.719312	0.931712	-0.367236	-0.804862	3556	0.4685	0.71684	-0.383345	-0.994402	2572	0.599844	0.838797	0.40392	0.899002	3081	0.476801	0.730409	-0.37894	-0.988038
AMIT_EGF_RESPONSE_240_HELA	0.546259	0.789276	-0.372528	-0.938798	3766	0.734686	0.889468	0.303098	0.841689	3585	0.39044	0.665466	0.342024	1.02126	1020	0.797024	0.938026	0.313885	0.79175	5088	0.125154	0.382904	0.416499	1.25262	609	0.220426	0.587411	0.452307	1.17921	1117	0.220426	0.587411	0.452307	1.17921	1117	0.373872	0.647038	0.353837	1.03928	1656	0.195039	0.517853	0.481854	1.21368	1037	0.731912	0.872942	-0.298963	-0.844768
AMIT_EGF_RESPONSE_40_HELA	0.828893	0.945912	-0.309794	-0.740673	5444	0.111832	0.380012	0.5293	1.32736	533	0.0190763	0.142095	0.567987	1.58147	56	0.190321	0.5656	0.515291	1.22783	1167	0.978292	0.989084	0.221966	0.620715	4776	0.00918347	0.116399	0.710473	1.66968	45	0.00918347	0.116399	0.710473	1.66968	45	0.747836	0.883382	0.306151	0.833311	3368	0.374543	0.693247	0.462483	1.06679	1944	0.0198144	0.14339	0.550646	1.54819
AMIT_EGF_RESPONSE_480_HELA	0.39083	0.674937	-0.364827	-1.03256	3153	0.00184919	0.0336136	0.506795	1.6157	8	0.00384347	0.0572803	-0.518938	-1.49348	32	0.106589	0.452733	0.437017	1.24165	748	0.142047	0.406657	-0.331414	-1.16146	725	0.0271357	0.212065	0.482347	1.43514	134	0.0271357	0.212065	0.482347	1.43514	134	0.039834	0.194886	-0.400885	-1.31317	239	0.00397471	0.067486	0.560831	1.6225	21	0.250469	0.554948	-0.3407	-1.10454
AMIT_EGF_RESPONSE_480_MCF10A	0.465021	0.731324	0.358748	0.982278	1581	0.354879	0.654296	0.426497	1.07575	1690	0.542169	0.775641	0.339129	0.944253	1619	0.148444	0.519291	0.534771	1.27424	910	0.4188	0.67576	0.365486	1.02206	2044	0.0205835	0.183118	0.672797	1.59324	102	0.0205835	0.183118	0.672797	1.59324	102	0.624592	0.814951	-0.340443	-0.899185	3443	0.0331555	0.221605	0.651648	1.52251	173	0.892651	0.950393	0.262532	0.738134
AMIT_EGF_RESPONSE_60_HELA	0.704419	0.884555	-0.341406	-0.835566	4701	0.0105953	0.103271	-0.606141	-1.58775	54	0.554921	0.783412	-0.381895	-0.946565	3985	0.839645	0.953369	0.307889	0.755077	5298	0.253731	0.54034	-0.391753	-1.13344	1291	0.111467	0.431593	-0.55809	-1.35688	556	0.111467	0.431593	-0.55809	-1.35688	556	0.650078	0.828436	0.315063	0.891705	2912	0.113507	0.406342	-0.534386	-1.33119	536	0.0364146	0.203959	0.496694	1.44411
AMIT_SERUM_RESPONSE_120_MCF10A	0.933457	0.986672	-0.265759	-0.675845	6522	0.0981535	0.356183	-0.483168	-1.31605	504	0.0916505	0.323258	0.431029	1.29959	235	0.733094	0.910495	0.326775	0.830153	4693	0.698444	0.844724	-0.288412	-0.876489	3589	0.815415	0.969927	-0.307188	-0.752139	4072	0.815415	0.969927	-0.307188	-0.752139	4072	0.858683	0.93721	0.268679	0.796632	3742	0.856781	0.963798	-0.302356	-0.730302	4055	0.077857	0.31404	0.432254	1.32134
AMIT_SERUM_RESPONSE_240_MCF10A	0.240857	0.526482	-0.497306	-1.18469	1573	0.143511	0.427402	0.531764	1.28462	689	0.268729	0.55412	-0.478933	-1.14895	1875	0.321058	0.687943	0.457291	1.09878	1978	0.379601	0.646211	-0.374035	-1.04523	1938	0.0804825	0.370273	0.645161	1.42656	406	0.0804825	0.370273	0.645161	1.42656	406	0.320555	0.603375	-0.420262	-1.09583	1755	0.0409629	0.247628	0.694312	1.50725	210	0.810724	0.909349	-0.296901	-0.779221
AMIT_SERUM_RESPONSE_480_MCF10A	0.824324	0.943911	0.292524	0.768474	2988	0.00230656	0.0390579	0.724766	1.79481	10	0.361277	0.64143	-0.465334	-1.07842	2477	0.0166135	0.247493	0.694211	1.58853	98	0.465456	0.708809	-0.36997	-0.986366	2357	0.00642699	0.0941005	0.753419	1.71558	31	0.00642699	0.0941005	0.753419	1.71558	31	0.258123	0.543319	-0.456849	-1.15222	1413	0.0541642	0.286405	0.67819	1.47225	278	0.664171	0.839476	-0.343758	-0.866299
AMIT_SERUM_RESPONSE_60_MCF10A	0.742097	0.903854	-0.3274	-0.811497	5046	0.151931	0.439236	-0.488783	-1.26484	786	0.871819	0.946353	-0.292748	-0.739161	6372	0.0353909	0.297698	-0.549569	-1.48847	128	0.241662	0.528155	0.385852	1.14141	1180	0.424049	0.770039	-0.451892	-1.02359	2129	0.424049	0.770039	-0.451892	-1.02359	2129	0.551799	0.771982	-0.342743	-0.945689	3067	0.0536775	0.285346	-0.662686	-1.48229	261	0.717352	0.865711	-0.305296	-0.849453
AML_Q6	0.973939	1	-0.243932	-0.700528	8034	0.236364	0.540676	0.346307	1.11306	1143	0.515447	0.757474	0.278465	0.97425	633	0.0956137	0.433443	0.426971	1.24206	690	0.977769	0.988864	-0.216164	-0.773807	5057	0.0688	0.342764	0.432366	1.3107	343	0.0688	0.342764	0.432366	1.3107	343	0.160973	0.429711	0.32282	1.13301	621	0.00214977	0.0481593	0.557542	1.65553	11	0.00137931	0.0309393	0.411781	1.4854
AML1_01	0.891993	0.970688	0.242243	0.858844	1436	0.187978	0.484779	0.34479	1.13582	909	0.816787	0.921566	0.249783	0.885994	904	0.710266	0.900824	0.298894	0.879531	5250	0.335739	0.6148	0.285468	1.04103	1627	0.520437	0.829495	-0.316305	-0.965201	2622	0.520437	0.829495	-0.316305	-0.965201	2622	0.921512	0.966503	0.237476	0.845627	3486	0.0423759	0.252369	0.447489	1.35841	238	0.127599	0.404016	0.31352	1.15025
AML1_Q6	0.891993	0.970688	0.242243	0.858844	1436	0.187978	0.484779	0.34479	1.13582	909	0.816787	0.921566	0.249783	0.885994	904	0.710266	0.900824	0.298894	0.879531	5250	0.335739	0.6148	0.285468	1.04103	1627	0.520437	0.829495	-0.316305	-0.965201	2622	0.520437	0.829495	-0.316305	-0.965201	2622	0.921512	0.966503	0.237476	0.845627	3486	0.0423759	0.252369	0.447489	1.35841	238	0.127599	0.404016	0.31352	1.15025
AMUNDSON_RESPONSE_TO_ARSENITE	0.326006	0.617676	-0.366352	-1.06252	2728	0.100289	0.359983	-0.358918	-1.19956	519	0.000896057	0.0304433	0.47608	1.67561	0	0.369212	0.719852	0.352466	1.03038	2702	0.0088733	0.0919395	0.38256	1.38678	42	0.579085	0.861124	0.294412	0.94061	2884	0.579085	0.861124	0.294412	0.94061	2884	0.0249737	0.146259	0.364492	1.29452	94	0.90449	0.982631	0.25204	0.806629	5217	0.129558	0.407206	0.316408	1.15443
ANDERSEN_CHOLANGIOCARCINOMA_CLASS1	0.431557	0.707591	0.361848	0.999169	1465	0.652075	0.847766	0.370029	0.868444	3142	0.709111	0.871351	-0.347597	-0.845928	5011	0.141017	0.510838	0.527935	1.2791	875	0.843349	0.920736	0.275878	0.781105	4139	0.719597	0.931745	0.36741	0.812407	3638	0.719597	0.931745	0.36741	0.812407	3638	0.873406	0.943982	0.276484	0.760697	3904	0.396652	0.709547	0.475287	1.05784	2037	0.399396	0.677433	0.361489	1.0303
ANDERSEN_CHOLANGIOCARCINOMA_CLASS2	0.885587	0.968044	-0.277458	-0.741947	6555	0.868436	0.950168	-0.274569	-0.758543	4448	0.931285	0.973328	-0.267073	-0.730105	7426	0.581085	0.844928	-0.309652	-0.93258	1916	0.544	0.758057	-0.289832	-0.953331	2787	0.552605	0.848943	-0.366272	-0.927529	2746	0.552605	0.848943	-0.366272	-0.927529	2746	0.64083	0.823857	-0.299281	-0.909977	3703	0.869228	0.968798	0.293507	0.728471	4592	0.771393	0.891312	-0.276336	-0.841903
ANDERSEN_LIVER_CANCER_KRT19_DN	0.0680723	0.262845	-0.587501	-1.4211	451	0.484162	0.749693	0.394106	0.982146	2307	0.190791	0.471673	-0.496527	-1.2137	1354	0.616871	0.862934	0.368714	0.893334	3831	0.654156	0.820011	-0.311085	-0.887489	3328	0.723022	0.93246	0.350844	0.817579	3617	0.723022	0.93246	0.350844	0.817579	3617	0.0529741	0.23026	-0.52725	-1.40669	292	0.47354	0.76457	0.451739	0.991515	2424	0.0449345	0.230483	-0.541645	-1.45217
ANDERSEN_LIVER_CANCER_KRT19_UP	0.00423463	0.0830711	-0.843182	-1.9486	26	0.000191095	0.00716466	-0.787844	-1.94336	0	0.0464405	0.226972	-0.618175	-1.44142	318	0.000247341	0.0324009	-0.803649	-1.98821	0	0.019929	0.145292	-0.578949	-1.55347	100	0.00020024	0.00893472	-0.87989	-2.09029	0	0.00020024	0.00893472	-0.87989	-2.09029	0	0.142023	0.401009	-0.506558	-1.27759	777	0.000210837	0.0127594	-0.836298	-2.00337	0	0.113667	0.380202	-0.520687	-1.32106
AP1_01	0.0671884	0.261594	-0.449293	-1.296	557	0.0139918	0.121115	0.433763	1.41746	67	0.542499	0.775843	-0.331603	-0.97199	4805	0.448982	0.770204	0.338615	0.991178	3286	0.141113	0.40568	-0.318361	-1.14893	727	0.126115	0.453955	0.394559	1.21274	621	0.126115	0.453955	0.394559	1.21274	621	0.0729892	0.277402	-0.36838	-1.23854	450	0.158221	0.47175	0.389977	1.18944	892	0.243568	0.548399	-0.330688	-1.10151
AP1_C	0.762885	0.914288	-0.29383	-0.853891	6408	0.000619323	0.0162522	0.495942	1.63601	2	0.553507	0.782668	-0.328664	-0.967557	4923	0.161737	0.535163	0.395968	1.16346	1191	0.429292	0.682743	-0.2768	-1.0065	2212	0.00120724	0.031228	0.534741	1.65506	5	0.00120724	0.031228	0.534741	1.65506	5	0.756874	0.888532	-0.262594	-0.890738	4706	0.00851064	0.108006	0.500993	1.52083	47	0.162942	0.451953	0.307064	1.12728
AP1_Q2	0.416019	0.696008	-0.350625	-1.01645	3479	0.251647	0.556246	0.335071	1.09575	1221	0.370879	0.649838	-0.357466	-1.04979	3295	0.533261	0.820615	0.324728	0.952668	3927	0.508942	0.736451	-0.270475	-0.978477	2617	0.3684	0.730476	0.336321	1.03897	1827	0.3684	0.730476	0.336321	1.03897	1827	0.286358	0.570178	-0.317562	-1.07332	1779	0.30686	0.634806	0.353351	1.07959	1730	0.565605	0.783833	-0.285294	-0.952446
AP1_Q2_01	0.117269	0.357172	-0.41816	-1.21417	983	0.220087	0.52333	0.338737	1.11433	1064	0.19349	0.474089	0.309462	1.09854	213	0.481076	0.789289	0.33136	0.975086	3558	0.417071	0.674186	-0.27781	-1.01017	2149	0.101975	0.414245	0.403111	1.2453	505	0.101975	0.414245	0.403111	1.2453	505	0.473142	0.720065	-0.29251	-0.991631	2941	0.180984	0.504272	0.38037	1.16755	1025	0.697288	0.856172	-0.269563	-0.903551
AP1_Q4	0.0777738	0.283118	-0.436256	-1.2685	653	0.309494	0.613297	0.320596	1.05992	1492	0.695638	0.864496	-0.307512	-0.904953	6186	0.566329	0.838037	0.319194	0.93992	4187	0.662611	0.825196	0.254773	0.929094	3212	0.73448	0.938672	-0.282792	-0.873384	3714	0.73448	0.938672	-0.282792	-0.873384	3714	0.166077	0.436223	-0.336183	-1.14088	1031	0.561286	0.81674	-0.297905	-0.951754	2426	0.0507488	0.246277	-0.383431	-1.28408
AP1_Q4_01	0.0403678	0.192366	-0.464823	-1.34857	337	0.0039143	0.0557831	0.47287	1.53503	18	0.0345524	0.194455	-0.444532	-1.30762	307	0.291336	0.662395	-0.320739	-1.05596	769	0.0239706	0.159688	-0.360316	-1.30731	123	0.00681636	0.0972661	0.513793	1.56794	33	0.00681636	0.0972661	0.513793	1.56794	33	0.00386349	0.0443199	-0.426063	-1.44226	23	0.0632143	0.309731	0.441946	1.32305	353	0.0283215	0.175749	-0.401222	-1.34174
AP1_Q6	0.0190078	0.131017	-0.51687	-1.49839	158	0.0502471	0.250595	0.395554	1.29354	243	0.0744275	0.289265	-0.42267	-1.24279	662	0.65036	0.876395	0.308678	0.905407	4785	0.627204	0.805956	-0.259513	-0.940788	3236	0.606061	0.876713	0.301915	0.927798	2999	0.606061	0.876713	0.301915	0.927798	2999	0.246782	0.532212	-0.323504	-1.09341	1533	0.767331	0.92336	0.279561	0.858112	4349	0.318782	0.61848	-0.31682	-1.05908
AP1_Q6_01	0.135707	0.386476	-0.413224	-1.19857	1135	0.0311404	0.192751	0.408097	1.34108	150	0.243325	0.529262	-0.378408	-1.11311	2168	0.303676	0.673984	0.362567	1.06466	2238	0.556016	0.765749	0.265176	0.962944	2684	0.0328934	0.235121	0.443817	1.37831	161	0.0328934	0.235121	0.443817	1.37831	161	0.164787	0.434231	-0.338171	-1.14386	1022	0.0871786	0.361315	0.407626	1.26214	494	0.701236	0.858136	-0.269318	-0.900634
AP1FJ_Q2	0.197114	0.4727	-0.394444	-1.14504	1652	0.204588	0.506048	0.34208	1.12533	989	0.801099	0.915094	-0.290451	-0.854885	7140	0.423525	0.756469	0.341513	1.0042	3128	0.645656	0.816187	-0.257451	-0.934584	3328	0.640681	0.8935	-0.298103	-0.915348	3237	0.640681	0.8935	-0.298103	-0.915348	3237	0.198939	0.47546	-0.330723	-1.12072	1237	0.168952	0.488013	0.377002	1.17039	960	0.64657	0.829589	-0.275387	-0.921708
AP2_Q3	0.168633	0.43397	0.306931	1.10024	242	0.154631	0.443234	0.345847	1.15473	742	0.717824	0.87573	-0.302488	-0.899178	6491	0.235168	0.612132	0.371429	1.10333	1755	0.941602	0.972358	-0.225362	-0.82893	4820	0.0142742	0.150688	0.460008	1.45693	70	0.0142742	0.150688	0.460008	1.45693	70	0.235088	0.519917	0.299411	1.07802	870	0.0185737	0.162255	0.442266	1.39459	105	0.850896	0.929478	-0.248915	-0.844589
AP2_Q6	0.0153846	0.126201	0.375968	1.35142	21	0.00145198	0.0285368	0.462536	1.55442	6	0.23378	0.518641	0.297503	1.0705	226	0.0226238	0.261779	0.521953	1.55093	168	0.752985	0.872678	-0.246793	-0.907776	3846	0.0016061	0.0379699	0.498634	1.58855	7	0.0016061	0.0379699	0.498634	1.58855	7	0.16798	0.439081	0.309131	1.11403	617	0.0029856	0.0575889	0.496573	1.56094	16	0.363256	0.653156	0.276852	1.02696
AP2_Q6_01	0.571114	0.805952	0.267511	0.964537	778	0.00311139	0.0471348	0.446602	1.50885	14	0.281064	0.566726	-0.365464	-1.08819	2546	0.0873618	0.419248	0.415971	1.23911	655	0.300488	0.584973	-0.28474	-1.05188	1539	0.0378303	0.25302	0.423318	1.35244	188	0.0378303	0.25302	0.423318	1.35244	188	0.454147	0.707909	0.274867	0.995353	1658	0.00998249	0.115532	0.453962	1.44158	56	0.807795	0.907823	0.240314	0.897067
AP2ALPHA_01	0.0993172	0.32592	0.333194	1.1813	159	0.00186877	0.0338496	0.472487	1.55986	8	0.132644	0.389158	-0.401644	-1.1824	1179	0.025953	0.269598	0.485734	1.42936	191	0.705591	0.848978	0.251192	0.916782	3419	0.00588594	0.0895059	0.493221	1.53498	28	0.00588594	0.0895059	0.493221	1.53498	28	0.598906	0.80129	-0.278446	-0.943954	3723	0.0093623	0.112268	0.487072	1.49607	52	0.725235	0.869564	-0.265874	-0.891185
AP2GAMMA_01	0.104681	0.336019	0.325904	1.15927	160	0.00125026	0.0257538	0.478113	1.5827	5	0.0352373	0.196164	-0.441746	-1.30345	313	0.028363	0.276264	0.480654	1.4156	209	0.443373	0.692185	0.272906	0.999824	2160	0.00304445	0.0584249	0.507977	1.5809	14	0.00304445	0.0584249	0.507977	1.5809	14	0.36574	0.640609	-0.30389	-1.03354	2275	0.00405358	0.0682274	0.513662	1.57929	22	0.321577	0.619988	-0.315315	-1.05902
AP2REP_01	0.0218553	0.139987	0.401971	1.36501	44	0.121703	0.395731	0.384881	1.21135	585	0.577673	0.797116	0.276489	0.945622	858	0.0280907	0.275768	0.504975	1.42848	196	0.471278	0.711362	-0.285041	-0.992323	2411	0.0148744	0.153514	0.513626	1.51952	73	0.0148744	0.153514	0.513626	1.51952	73	0.0733668	0.278086	0.365413	1.23945	291	0.00628931	0.0893325	0.546727	1.5946	34	0.698067	0.85655	-0.277343	-0.893721
AP3_Q6	0.41714	0.696333	0.289544	1.00621	734	0.508058	0.764699	0.302366	0.971833	2458	0.835495	0.930328	-0.285063	-0.831547	7343	0.150021	0.521395	0.405769	1.17984	1085	0.173049	0.448724	0.313844	1.12706	835	0.129555	0.460719	0.399089	1.21966	646	0.129555	0.460719	0.399089	1.21966	646	0.0649317	0.25977	0.351967	1.23367	251	0.150355	0.461241	0.395033	1.19917	847	0.253516	0.557557	0.297789	1.07653
AP4_01	0.395241	0.678338	-0.35327	-1.02722	3321	0.173452	0.467775	0.344982	1.14375	834	0.00887042	0.0895791	-0.470645	-1.38668	78	0.192152	0.567953	0.386541	1.13763	1419	0.0710128	0.287926	-0.33414	-1.21579	365	0.225486	0.59309	0.363198	1.12417	1112	0.225486	0.59309	0.363198	1.12417	1112	0.136502	0.39164	-0.342472	-1.16289	849	0.16841	0.487086	0.38549	1.17778	949	0.38885	0.6713	-0.306232	-1.02643
AP4_Q5	0.788669	0.927385	-0.287917	-0.841082	6709	0.987607	0.99842	-0.222704	-0.727854	5099	0.0451354	0.223414	-0.432184	-1.27983	404	0.996638	1	0.228558	0.674981	7410	0.045986	0.224649	-0.339348	-1.24112	235	0.935588	1	0.247643	0.76371	4647	0.935588	1	0.247643	0.76371	4647	0.0246439	0.144867	-0.386516	-1.31794	153	0.228358	0.555654	0.371837	1.1306	1281	0.0325024	0.190633	-0.39288	-1.32339
AP4_Q6	0.442994	0.716349	-0.349599	-1.00493	3663	0.00268706	0.0433118	0.501757	1.58727	12	0.0295993	0.179231	-0.455913	-1.32985	259	0.527386	0.817917	0.32934	0.956937	3812	0.0350979	0.196179	-0.357966	-1.28263	180	0.0474665	0.283028	0.469359	1.37739	236	0.0474665	0.283028	0.469359	1.37739	236	0.192948	0.469424	-0.337929	-1.12954	1181	0.00529971	0.0804983	0.571726	1.62389	28	0.0238465	0.159657	-0.411427	-1.36244
AP4_Q6_01	0.963827	0.997097	0.231041	0.808739	1651	0.888615	0.95975	0.252629	0.807309	4323	0.82727	0.926285	-0.286928	-0.838893	7298	0.451031	0.771543	0.338963	0.99091	3301	0.391918	0.655972	-0.283106	-1.01857	2026	0.0824431	0.372788	0.439119	1.30076	408	0.0824431	0.372788	0.439119	1.30076	408	0.983913	0.994514	0.221944	0.7822	3791	0.105567	0.393418	0.43757	1.27285	585	0.752974	0.882685	0.248889	0.903591
APPIERTO_RESPONSE_TO_FENRETINIDE_DN	0.00821717	0.103953	-0.67203	-1.67111	55	0.0068266	0.0791689	-0.604285	-1.61759	34	0.0316742	0.186178	-0.576284	-1.4521	230	0.0967391	0.435633	-0.501362	-1.34362	355	0.00589391	0.072118	-0.551686	-1.62578	29	0.108211	0.425447	-0.527576	-1.34375	538	0.108211	0.425447	-0.527576	-1.34375	538	0.000896218	0.0172223	-0.637106	-1.76565	4	0.320068	0.648454	-0.410951	-1.09158	1495	0.0273527	0.172524	-0.541748	-1.50325
APPIERTO_RESPONSE_TO_FENRETINIDE_UP	0.37188	0.660586	-0.455937	-1.06789	2398	0.272498	0.577959	0.458734	1.1432	1298	0.359705	0.640174	0.390843	1.05107	1122	0.0811937	0.40687	0.599591	1.39008	486	0.713186	0.8539	0.314151	0.849748	3520	0.451839	0.786499	0.431197	1.00483	2260	0.451839	0.786499	0.431197	1.00483	2260	0.725594	0.870483	-0.327478	-0.83337	3968	0.584431	0.830678	0.402923	0.917752	3017	0.632004	0.821443	0.329441	0.891916
APRELIKOVA_BRCA1_TARGETS	0.0414981	0.196181	-0.60424	-1.47479	276	0.538982	0.784309	-0.362654	-0.952472	2785	0.0248756	0.16315	0.532413	1.51568	69	0.713595	0.902463	0.343609	0.834888	4429	0.753059	0.872678	0.290664	0.835626	3692	0.742562	0.942455	0.324965	0.819689	3743	0.742562	0.942455	0.324965	0.819689	3743	0.0691824	0.268676	0.486252	1.36794	307	0.730621	0.907423	-0.318673	-0.833369	3411	0.158935	0.44644	0.42112	1.2187
AR_01	0.647932	0.853737	-0.321334	-0.895378	5106	0.185531	0.48213	0.380612	1.16546	894	0.704222	0.869066	-0.312977	-0.887183	5887	0.328136	0.692967	0.379278	1.06023	2272	0.193876	0.475528	-0.328766	-1.13044	993	0.492647	0.811882	0.335368	0.977494	2478	0.492647	0.811882	0.335368	0.977494	2478	0.987928	0.995955	-0.220968	-0.71028	5891	0.294471	0.622621	0.380759	1.09309	1618	0.764853	0.887538	-0.270061	-0.860398
AR_02	0.142619	0.396669	0.4828	1.27366	513	0.471247	0.740089	-0.417766	-0.996605	2441	0.84612	0.935181	-0.316845	-0.738799	5811	0.784551	0.932592	0.335199	0.779747	4722	0.696595	0.843659	0.318559	0.855983	3436	0.633803	0.890777	-0.391043	-0.867521	3149	0.633803	0.890777	-0.391043	-0.867521	3149	0.853534	0.935897	0.289334	0.758021	3851	0.885364	0.976015	0.305021	0.678883	4548	0.764208	0.887502	-0.316001	-0.80174
AR_03	0.314958	0.606759	0.385428	1.08056	1056	0.0115063	0.108152	0.646641	1.64115	54	0.240227	0.52653	0.398853	1.13546	675	0.0221189	0.259922	0.63191	1.54032	137	0.224103	0.508425	0.403593	1.16028	1098	0.122102	0.447634	0.56213	1.33117	610	0.122102	0.447634	0.56213	1.33117	610	0.245334	0.53099	0.407468	1.13977	1090	0.27819	0.608207	0.487664	1.15271	1462	0.957161	0.978766	0.237122	0.686222
AR_Q2	0.0380259	0.186183	0.425618	1.37043	93	0.582783	0.810068	0.314945	0.93262	2822	0.363451	0.643395	0.316829	1.02454	711	0.653863	0.877789	0.329346	0.890026	4374	0.624129	0.804333	0.280072	0.923945	3046	0.123062	0.449025	0.460499	1.2751	626	0.123062	0.449025	0.460499	1.2751	626	0.301625	0.584408	0.332628	1.0697	1261	0.266679	0.597106	0.413022	1.12492	1422	0.763812	0.887435	-0.276773	-0.846994
AR_Q6	0.0885226	0.307179	0.337793	1.18858	144	0.495847	0.758058	0.295889	0.976842	2387	0.104464	0.344769	0.334457	1.17491	116	0.0582935	0.358156	0.447572	1.30912	426	0.148163	0.416067	0.31585	1.1441	717	0.201745	0.56476	0.365639	1.13792	993	0.201745	0.56476	0.365639	1.13792	993	0.00263922	0.0347999	0.40643	1.44092	9	0.18546	0.508089	0.376666	1.16001	1050	0.0821821	0.324021	0.329052	1.19956
AREB6_01	0.506592	0.761619	-0.335315	-0.970599	4226	0.302283	0.606145	0.327529	1.06758	1469	0.914629	0.965778	-0.267393	-0.786555	8152	0.813869	0.944264	0.283285	0.833617	6020	0.548038	0.760477	-0.266602	-0.967294	2834	0.149065	0.493414	0.397931	1.19851	740	0.149065	0.493414	0.397931	1.19851	740	0.420629	0.680991	-0.299573	-1.01014	2609	0.343677	0.668071	0.361031	1.05882	1915	0.872137	0.940774	-0.248669	-0.83158
AREB6_02	0.779412	0.922973	-0.29121	-0.844021	6518	0.301339	0.605184	0.329926	1.06947	1462	0.701	0.867893	-0.305936	-0.899183	6240	0.735723	0.912179	0.296675	0.869349	5397	0.587117	0.784385	-0.26327	-0.953118	3025	0.439728	0.779459	0.332452	1.00553	2195	0.439728	0.779459	0.332452	1.00553	2195	0.198777	0.475444	-0.332289	-1.12242	1234	0.410004	0.718124	0.341976	1.01972	2286	0.948643	0.975465	-0.235064	-0.785091
AREB6_03	0.28777	0.578507	0.294922	1.04931	439	0.056069	0.265232	0.393813	1.28582	272	0.770894	0.901055	-0.295183	-0.871736	6880	0.0650832	0.373218	0.434337	1.28575	484	0.771495	0.881678	-0.245442	-0.895338	3956	0.0208207	0.184118	0.470978	1.44654	102	0.0208207	0.184118	0.470978	1.44654	102	0.458774	0.711048	-0.292881	-0.996624	2859	0.0420996	0.251613	0.462153	1.37228	234	0.942739	0.973148	-0.236257	-0.794088
AREB6_04	0.231686	0.516668	0.306508	1.07746	388	0.157819	0.446922	0.356514	1.16503	766	0.751044	0.890497	-0.299082	-0.876339	6651	0.318702	0.685999	0.360744	1.05675	2337	0.527916	0.748796	0.267802	0.96852	2552	0.0982287	0.406687	0.405957	1.25194	487	0.0982287	0.406687	0.405957	1.25194	487	0.452275	0.706578	0.282129	0.995989	1719	0.531077	0.798392	0.317022	0.962599	2981	0.518172	0.756025	-0.291681	-0.971265
ARGGGTTAA_UNKNOWN	0.503374	0.759239	-0.361174	-0.967253	3729	0.48401	0.749652	0.338607	0.97687	2360	0.200853	0.482071	-0.429248	-1.17172	1600	0.348483	0.70532	0.392544	1.05767	2330	0.0758285	0.297187	-0.39007	-1.28126	388	0.156667	0.503232	0.459986	1.23928	798	0.156667	0.503232	0.459986	1.23928	798	0.403813	0.669399	-0.337197	-1.02631	2329	0.679379	0.878542	0.327244	0.867418	3633	0.201848	0.502082	-0.383087	-1.16478
ARHGAP35_TARGET_GENES	0.0153661	0.126201	-0.578947	-1.55661	114	0.000577367	0.0157538	-0.567188	-1.71508	2	0.0856721	0.312019	0.389551	1.25508	173	0.000603682	0.0396902	-0.591447	-1.76531	1	0.114943	0.367734	0.3738	1.22556	559	0.00140393	0.0345247	-0.598417	-1.71563	6	0.00140393	0.0345247	-0.598417	-1.71563	6	0.600852	0.802616	0.290614	0.93192	2537	0.00402504	0.0680665	-0.555433	-1.65711	17	0.935181	0.969132	-0.243387	-0.740018
ARNT_01	0.343964	0.635586	0.282914	1.02333	452	0.288363	0.592892	0.312057	1.06468	1399	0.0421622	0.215556	0.346701	1.25447	38	0.171873	0.546215	0.383196	1.14351	1292	0.0454639	0.223254	0.334749	1.24578	219	0.262358	0.63306	0.335398	1.08724	1294	0.262358	0.63306	0.335398	1.08724	1294	0.0475532	0.216555	0.337625	1.22719	171	0.4375	0.73861	0.310227	1.00369	2554	0.19253	0.490213	0.294625	1.10061
ARNT_02	0.749451	0.907788	-0.293852	-0.865937	6481	0.0810866	0.322004	0.354931	1.21405	393	0.135106	0.393132	0.314083	1.1334	126	0.0232838	0.262956	0.514718	1.53051	173	0.683913	0.836454	-0.251791	-0.930038	3502	0.0465964	0.280263	0.398461	1.2967	229	0.0465964	0.280263	0.398461	1.2967	229	0.0441217	0.207165	0.340188	1.23472	160	0.132376	0.436847	0.366711	1.18765	773	0.127708	0.404177	0.305807	1.14184
ARP1_01	0.655047	0.856522	-0.323436	-0.887933	5035	0.714404	0.879232	0.290725	0.873606	3441	0.792827	0.911726	-0.297869	-0.834754	6520	0.662448	0.881721	0.321976	0.889683	4501	0.380903	0.647347	0.304806	1.02771	1846	0.11711	0.440667	0.455753	1.27884	589	0.11711	0.440667	0.455753	1.27884	589	0.101017	0.333879	0.370153	1.21906	416	0.104489	0.391215	0.471776	1.2963	560	0.232615	0.53695	0.3248	1.10417
ASGHARZADEH_NEUROBLASTOMA_POOR_SURVIVAL_DN	0.60384	0.827546	-0.376524	-0.893848	3930	0.497226	0.758744	-0.389254	-0.975616	2598	0.146135	0.409532	-0.535615	-1.27452	1018	0.144251	0.513901	-0.506944	-1.28731	561	0.964265	0.983227	-0.237461	-0.655496	4910	0.39839	0.753682	-0.473007	-1.04935	1979	0.39839	0.753682	-0.473007	-1.04935	1979	0.578492	0.789928	0.343024	0.921005	2608	0.253504	0.582696	-0.539256	-1.18672	1229	0.677767	0.846729	0.312228	0.866438
ASTIER_INTEGRIN_SIGNALING	0.887277	0.968337	0.264187	0.75226	2935	0.257338	0.562146	0.432148	1.14643	1244	0.745944	0.888441	-0.331246	-0.823847	5378	0.0427799	0.315176	0.589946	1.45252	268	0.505614	0.733542	-0.332985	-0.96691	2566	0.0324507	0.233438	0.603007	1.51098	162	0.0324507	0.233438	0.603007	1.51098	162	0.159297	0.427306	-0.451355	-1.22955	878	0.0696442	0.323293	0.565987	1.40475	367	0.671074	0.843323	-0.317268	-0.867204
ASTON_MAJOR_DEPRESSIVE_DISORDER_DN	0.747888	0.90675	-0.302133	-0.838257	5843	0.874359	0.953093	0.258486	0.804319	4265	0.52906	0.767126	-0.34265	-0.970457	4423	0.533401	0.820615	0.340326	0.952334	3696	0.252519	0.53979	0.31817	1.092	1227	0.421307	0.769243	0.341833	1.01129	2095	0.421307	0.769243	0.341833	1.01129	2095	0.254346	0.539141	-0.344935	-1.10183	1506	0.236166	0.564469	0.391812	1.13626	1305	0.49897	0.743775	-0.30646	-0.974955
ASTON_MAJOR_DEPRESSIVE_DISORDER_UP	0.0807028	0.289807	0.491983	1.37035	270	0.783608	0.911118	-0.310459	-0.790344	4091	0.434138	0.698046	0.356211	1.00444	1258	0.673535	0.886879	0.354479	0.858845	4183	0.0854875	0.317766	0.465475	1.32618	419	0.993783	1	-0.199053	-0.475631	4954	0.993783	1	-0.199053	-0.475631	4954	0.698193	0.855736	0.308825	0.861335	3129	0.929125	0.989365	0.28096	0.639954	4797	0.356585	0.648077	0.368121	1.0545
ATAACCT_MIR154	0.00696748	0.0966288	0.574154	1.70091	20	0.0123408	0.112725	-0.55864	-1.5547	62	0.0914902	0.322922	0.429024	1.2965	228	0.947149	0.989687	-0.254251	-0.701826	3404	0.199506	0.481136	0.383832	1.17019	968	0.802917	0.964828	0.298384	0.794754	4073	0.802917	0.964828	0.298384	0.794754	4073	0.0371645	0.186232	0.477029	1.41439	161	0.0571674	0.29437	-0.521985	-1.41503	265	0.417486	0.691345	0.329742	1.01226
ATAAGCT_MIR21	0.00168705	0.0514838	0.498937	1.64093	3	0.650087	0.846857	-0.29508	-0.908928	3358	0.394236	0.668859	0.306614	1.01009	724	0.103073	0.447158	0.462261	1.26522	690	0.672131	0.83032	-0.269675	-0.907304	3443	0.776534	0.954707	0.286231	0.836812	3884	0.776534	0.954707	0.286231	0.836812	3884	0.0327352	0.172499	0.408379	1.33769	134	0.853343	0.962295	0.275711	0.785684	4683	0.307877	0.608449	0.313871	1.06117
ATACCTC_MIR202	0.224349	0.507315	0.314745	1.08869	421	0.294541	0.598758	-0.333478	-1.07539	1515	0.700831	0.867893	-0.309239	-0.895288	6071	0.508527	0.805899	0.336458	0.964464	3607	0.773349	0.882856	-0.250942	-0.885724	3957	0.998418	1	-0.200782	-0.611216	5048	0.998418	1	-0.200782	-0.611216	5048	0.441929	0.6985	-0.302399	-1.0013	2693	0.875313	0.971869	-0.257519	-0.80429	3839	0.385748	0.668529	0.286558	1.02034
ATACTGT_MIR144	0.00115473	0.0474935	0.472941	1.65412	1	0.855084	0.94373	-0.25615	-0.846743	4448	0.0121951	0.108422	0.414324	1.44957	14	0.0310163	0.284125	0.487741	1.41418	223	0.0368606	0.200695	0.359413	1.28868	177	0.265228	0.635559	0.350372	1.09608	1314	0.265228	0.635559	0.350372	1.09608	1314	0.000517464	0.0137376	0.457421	1.60812	1	0.587424	0.832406	0.300125	0.93806	3362	0.00241379	0.0436924	0.400653	1.44526
ATAGGAA_MIR202	0.000407166	0.0393059	0.602492	1.94296	0	0.615028	0.826816	-0.30251	-0.918831	3183	0.00306279	0.0534606	0.555143	1.79518	5	0.0482738	0.330956	0.515816	1.39394	322	0.0628841	0.26851	0.391107	1.29024	306	0.343994	0.70991	0.363235	1.06194	1720	0.343994	0.70991	0.363235	1.06194	1720	0.0366731	0.184942	0.419787	1.35217	152	0.759711	0.919432	0.292046	0.844896	4204	0.00573724	0.0719111	0.467277	1.55604
ATATGCA_MIR448	0.00858369	0.105623	0.401845	1.41858	13	0.7442	0.894157	-0.267885	-0.893946	3848	0.0582348	0.256611	0.353731	1.24652	63	0.488928	0.79459	0.331832	0.971523	3576	0.379538	0.646211	0.281534	1.02112	1839	0.999397	1	0.199383	0.632335	4971	0.999397	1	0.199383	0.632335	4971	0.00064433	0.0143539	-0.453902	-1.53532	3	0.344883	0.668836	-0.336088	-1.04968	1512	0.299255	0.60084	0.289183	1.05593
ATCATGA_MIR433	0.000423012	0.0393059	0.685596	2.24331	0	0.257482	0.562146	-0.362389	-1.114	1324	0.000528821	0.0238866	0.61731	2.02341	0	0.296087	0.666586	0.399923	1.08916	1989	0.00143208	0.0311154	0.499057	1.66814	6	0.781194	0.956303	-0.286758	-0.831552	3912	0.781194	0.956303	-0.286758	-0.831552	3912	0.000242895	0.0110996	0.574438	1.87626	0	0.999773	1	-0.179615	-0.537594	4412	0.000297265	0.0164703	0.543295	1.8255
ATCMNTCCGY_UNKNOWN	0.327909	0.619452	-0.434195	-1.09036	2256	0.836349	0.934028	0.282614	0.777129	4067	0.560555	0.786473	-0.37304	-0.946889	4123	0.46788	0.782806	0.395265	0.985955	2956	0.273598	0.558831	0.373387	1.11275	1341	0.834684	0.976698	-0.29455	-0.762488	4119	0.834684	0.976698	-0.29455	-0.762488	4119	0.767001	0.892486	-0.296384	-0.830235	4285	0.62669	0.851914	-0.338913	-0.895213	2920	0.521542	0.757846	-0.341639	-0.956526
ATCTTGC_MIR31	0.0428229	0.19956	0.468336	1.40849	124	0.914419	0.970706	0.258999	0.732025	4508	0.0927318	0.325075	0.419496	1.28578	221	0.0332247	0.292719	0.566691	1.46269	213	0.0575113	0.255123	0.431317	1.33672	280	0.863136	0.985367	-0.281544	-0.751623	4237	0.863136	0.985367	-0.281544	-0.751623	4237	0.0181193	0.120272	0.498409	1.50198	78	0.997771	0.999978	0.188283	0.508774	5371	0.0218978	0.152685	0.470514	1.46887
ATF_01	0.13099	0.379983	-0.408076	-1.19505	1117	0.23913	0.543419	0.324789	1.09524	1154	0.769325	0.900192	-0.294599	-0.874224	6926	0.252043	0.628098	0.369015	1.09361	1880	0.577664	0.778735	0.259401	0.957049	2818	0.391811	0.748575	0.319379	1.02038	1951	0.391811	0.748575	0.319379	1.02038	1951	0.514163	0.747478	-0.28521	-0.976092	3230	0.397048	0.709547	0.321558	1.02309	2259	0.333653	0.630282	-0.310534	-1.04965
ATF_B	0.759458	0.912656	-0.296193	-0.842781	6162	0.0423956	0.228854	0.417522	1.33729	205	0.677852	0.855494	-0.312908	-0.904829	5857	0.0340653	0.294333	0.488821	1.40285	241	0.182722	0.459906	-0.320415	-1.12954	936	0.0124149	0.139561	0.500577	1.51404	61	0.0124149	0.139561	0.500577	1.51404	61	0.496206	0.735142	-0.296632	-0.979698	3007	0.0334706	0.222624	0.467839	1.39255	186	0.528037	0.762268	-0.295984	-0.966575
ATF1_Q6	0.248405	0.535566	-0.385347	-1.11155	2062	0.0225725	0.159714	-0.422091	-1.36705	115	0.632503	0.832002	-0.317823	-0.929735	5584	0.140246	0.510158	-0.351316	-1.15213	375	0.715501	0.854742	-0.252933	-0.91067	3701	0.521438	0.82999	-0.317933	-0.964764	2638	0.521438	0.82999	-0.317933	-0.964764	2638	0.145655	0.406715	-0.345329	-1.16104	899	0.266241	0.596858	-0.351696	-1.09843	1167	0.140059	0.422013	-0.353357	-1.17466
ATF2_S_UP.V1_DN	0.270546	0.559246	-0.404025	-1.11388	2096	0.54905	0.791216	-0.326007	-0.95413	2831	0.193736	0.474224	-0.413368	-1.16153	1601	0.01567	0.247493	-0.464204	-1.44431	48	0.36838	0.637539	-0.304968	-1.0355	1884	0.794523	0.961991	-0.300102	-0.793503	3916	0.794523	0.961991	-0.300102	-0.793503	3916	0.038429	0.190201	-0.425505	-1.34825	226	0.971313	0.999978	-0.239759	-0.610668	4570	0.3212	0.619963	-0.339682	-1.06872
ATF2_S_UP.V1_UP	0.0334654	0.173838	0.40767	1.35208	75	0.176836	0.472311	0.402937	1.18722	854	0.618645	0.823726	-0.329679	-0.927094	5122	0.265436	0.639085	0.392566	1.09867	1839	0.467458	0.709982	0.291096	0.989429	2283	0.95642	1	0.246871	0.677459	4893	0.95642	1	0.246871	0.677459	4893	0.656105	0.831506	0.278686	0.92147	2691	0.0736528	0.332651	0.523799	1.37564	394	0.024248	0.160828	0.401825	1.37612
ATF2_UP.V1_DN	0.873432	0.964397	-0.275226	-0.763605	6824	0.068151	0.294425	-0.442224	-1.32101	351	0.779887	0.906214	-0.300387	-0.848875	6490	0.0308943	0.283844	-0.436853	-1.36436	94	0.677734	0.832897	-0.266548	-0.912705	3469	0.531958	0.837187	-0.344316	-0.948638	2629	0.531958	0.837187	-0.344316	-0.948638	2629	0.966751	0.987613	-0.232726	-0.743399	5727	0.572683	0.822579	-0.339179	-0.92416	2674	0.146097	0.429928	-0.377259	-1.19777
ATF2_UP.V1_UP	0.25117	0.537731	-0.411381	-1.12928	1931	0.0357143	0.209054	0.482333	1.41383	172	0.22847	0.512771	-0.410468	-1.14481	1864	0.244964	0.621261	0.40764	1.12381	1665	0.898517	0.950814	-0.239628	-0.806212	4603	0.319241	0.686148	0.39695	1.08411	1630	0.319241	0.686148	0.39695	1.08411	1630	0.0623509	0.253406	-0.413325	-1.29885	365	0.176989	0.498901	0.469787	1.22088	942	0.642514	0.827301	0.272463	0.921176
ATF3_Q6	0.207802	0.485686	-0.392145	-1.1382	1741	0.156908	0.445963	0.350164	1.15915	752	0.876403	0.948733	-0.275849	-0.812005	7806	0.240904	0.617979	0.374743	1.10273	1780	0.767673	0.880403	-0.247401	-0.897644	3941	0.0505379	0.292942	0.427407	1.33015	248	0.0505379	0.292942	0.427407	1.33015	248	0.175089	0.44804	-0.335902	-1.1377	1087	0.253839	0.583149	0.358799	1.10623	1437	0.249446	0.553753	-0.327945	-1.09857
ATF4_Q2	0.779699	0.92307	-0.289137	-0.847933	6674	0.374637	0.671584	0.305449	1.02849	1807	0.267765	0.552968	0.293771	1.05534	259	0.164793	0.537984	0.389658	1.15544	1230	0.743204	0.867409	0.246041	0.90832	3608	0.0749749	0.359895	0.401442	1.27316	372	0.0749749	0.359895	0.401442	1.27316	372	0.540081	0.763845	0.269626	0.970784	2000	0.188081	0.510548	0.368464	1.15278	1072	0.152466	0.438533	0.304474	1.12854
ATF5_TARGET_GENES	0.162555	0.42566	-0.377882	-1.14484	1488	0.00857143	0.0909387	-0.37992	-1.35284	44	0.849968	0.936617	-0.279524	-0.853584	8038	0.625579	0.866848	0.29937	0.925388	4998	0.0868092	0.320951	0.298388	1.15352	409	0.00842807	0.111315	-0.410009	-1.39221	42	0.00842807	0.111315	-0.410009	-1.39221	42	0.043923	0.206778	0.314896	1.18835	145	0.0214755	0.17465	-0.362251	-1.2888	84	0.0854157	0.330174	0.293742	1.14026
ATF6_01	0.691691	0.876183	0.2767	0.903906	1639	0.63507	0.838132	-0.300129	-0.909349	3302	0.121262	0.373278	0.363686	1.1981	222	0.649335	0.875831	0.324889	0.894317	4395	0.110906	0.361532	0.361534	1.21415	540	0.893744	0.991767	0.265551	0.758548	4499	0.893744	0.991767	0.265551	0.758548	4499	0.588392	0.79569	0.289029	0.942534	2422	0.648699	0.861067	0.318405	0.892818	3513	0.144017	0.427379	0.348755	1.17911
ATGAAGG_MIR205	0.0419437	0.197466	0.378596	1.295	81	0.548237	0.791027	-0.297459	-0.956579	2829	0.0138504	0.117533	0.419973	1.44274	19	0.601968	0.854794	0.324017	0.91856	4220	0.129875	0.390199	0.335185	1.17518	635	0.89905	0.993447	-0.258798	-0.786092	4541	0.89905	0.993447	-0.258798	-0.786092	4541	0.0495722	0.222081	0.369143	1.26576	196	0.74467	0.91301	0.285691	0.864082	4190	0.0327603	0.1916	0.371431	1.30725
ATGCAGT_MIR217	0.0100756	0.113342	0.453224	1.47765	23	0.0380477	0.216318	-0.451499	-1.37866	197	0.13089	0.387047	0.360495	1.18036	249	0.531022	0.819591	0.349558	0.951993	3568	0.341624	0.618676	0.316288	1.0532	1661	0.887525	0.990362	-0.266532	-0.765209	4410	0.887525	0.990362	-0.266532	-0.765209	4410	0.168129	0.439236	0.355131	1.15518	689	0.132304	0.436695	-0.415441	-1.2365	590	0.0504695	0.245442	0.394745	1.3243
ATGCTGC_MIR103_MIR107	0.00549451	0.0917543	0.415104	1.46061	8	0.895214	0.962436	-0.250678	-0.825657	4638	0.00459559	0.0616972	0.428748	1.51258	4	0.575696	0.842468	0.318878	0.93566	4239	0.00372748	0.0543423	0.399304	1.45001	17	0.318182	0.685415	0.338687	1.06306	1588	0.318182	0.685415	0.338687	1.06306	1588	0.0023753	0.0328003	0.40903	1.45013	8	0.954561	0.997155	0.241146	0.755135	5440	0.0378707	0.208847	0.345128	1.26299
ATGCTGG_MIR338	0.676315	0.868348	-0.322287	-0.874099	5116	0.615473	0.826816	-0.304267	-0.920053	3197	0.915669	0.96633	-0.26994	-0.747721	7415	0.846224	0.956145	-0.271058	-0.823004	2767	0.0897515	0.327165	0.374853	1.24557	436	0.507972	0.822905	-0.342605	-0.965081	2516	0.507972	0.822905	-0.342605	-0.965081	2516	0.117193	0.363304	0.372856	1.20721	485	0.634686	0.855699	0.317223	0.901021	3472	0.146604	0.430669	0.350249	1.1747
ATGGYGGA_UNKNOWN	0.826939	0.944904	0.260627	0.846868	1982	0.086776	0.334043	0.424155	1.28581	417	0.590121	0.805603	0.287219	0.936778	1122	0.0471571	0.328383	0.511024	1.38644	315	0.124255	0.381709	0.362557	1.20471	604	0.555423	0.850123	0.327576	0.943776	2800	0.555423	0.850123	0.327576	0.943776	2800	0.337277	0.618567	0.323143	1.04903	1396	0.805673	0.939524	-0.281511	-0.822515	3635	0.0434276	0.226504	0.401597	1.34692
ATGTACA_MIR493	0.000862069	0.0467492	0.523769	1.91352	0	0.618644	0.829037	0.27122	0.943698	2992	0.00385604	0.0573113	0.409761	1.50303	2	0.0801517	0.404182	0.409809	1.23673	612	0.000208507	0.00935865	0.440671	1.66267	0	0.0521212	0.297883	0.384322	1.27135	257	0.0521212	0.297883	0.384322	1.27135	257	0.000572738	0.0139072	0.408115	1.50488	1	0.206766	0.532307	0.344186	1.12356	1203	0.000408664	0.0164703	0.381354	1.44505
ATGTAGC_MIR221_MIR222	0.000886525	0.0467492	0.501598	1.66617	1	0.753257	0.897927	0.279018	0.860558	3641	0.248018	0.534579	0.324793	1.08161	437	0.207364	0.58432	0.417157	1.15144	1407	0.452337	0.69893	0.295016	0.998091	2196	0.0706728	0.347577	0.450347	1.32791	353	0.0706728	0.347577	0.450347	1.32791	353	0.74463	0.881577	-0.275598	-0.87245	4402	0.478771	0.766928	0.33929	0.981574	2649	0.54678	0.772658	0.281291	0.959801
ATGTCAC_MIR489	0.066055	0.258891	0.427981	1.33604	179	0.851483	0.941663	-0.273717	-0.786193	4362	0.120055	0.371681	0.387963	1.22505	260	0.0970933	0.436334	0.49236	1.29824	637	0.0198501	0.144871	0.446327	1.43173	97	0.923579	1	-0.258614	-0.704676	4531	0.923579	1	-0.258614	-0.704676	4531	0.0573174	0.241243	0.427358	1.3285	243	0.0877723	0.362201	-0.487872	-1.34057	406	0.0680934	0.290392	0.402424	1.29759
ATGTTAA_MIR302C	0.000665779	0.0434732	0.510347	1.8195	0	0.0639199	0.283481	-0.365863	-1.23916	331	0.000929368	0.0305548	0.505062	1.80729	0	0.153971	0.526506	0.396937	1.16904	1139	0.000205212	0.00935865	0.445328	1.63274	0	0.93609	1	-0.247522	-0.788703	4730	0.93609	1	-0.247522	-0.788703	4730	0.000266099	0.0110996	0.476657	1.70733	0	0.681851	0.879908	-0.274159	-0.910578	2873	0.00036075	0.0164703	0.410343	1.51272
ATGTTTC_MIR494	0.00207039	0.0566933	0.463101	1.58431	3	0.840149	0.936199	0.261157	0.837968	4067	0.0124654	0.11006	0.435302	1.4954	17	0.0507267	0.337522	0.470772	1.3381	355	0.109251	0.358782	0.341304	1.19663	534	0.652393	0.899956	0.295768	0.907314	3229	0.652393	0.899956	0.295768	0.907314	3229	0.0814684	0.295462	0.355175	1.21931	323	0.79022	0.931724	0.276345	0.842859	4459	0.00129744	0.0297025	0.438447	1.54312
ATM_DN.V1_DN	0.995581	1	0.204489	0.607313	2928	0.970126	0.992838	-0.238554	-0.607292	5065	0.195422	0.475886	-0.457868	-1.19285	1476	0.75484	0.920662	0.31997	0.827641	4873	0.568517	0.773086	-0.30305	-0.935452	2928	0.972567	1	-0.236642	-0.562173	4856	0.972567	1	-0.236642	-0.562173	4856	0.86945	0.941846	-0.270961	-0.778879	4914	0.979037	0.999978	0.23587	0.531715	5043	0.832882	0.92086	-0.274503	-0.791692
ATM_DN.V1_UP	0.556389	0.796039	-0.357678	-0.933904	4005	0.54693	0.790364	0.362192	0.94358	2627	0.876591	0.948733	-0.285673	-0.760832	6818	0.553292	0.831342	0.356121	0.940749	3638	0.158899	0.430359	-0.375521	-1.18946	807	0.160871	0.507688	0.540937	1.28098	804	0.160871	0.507688	0.540937	1.28098	804	0.900562	0.956749	0.255965	0.782165	3848	0.129076	0.430789	0.608374	1.33531	660	0.838085	0.92306	0.259208	0.825239
ATTACAT_MIR3803P	0.000395726	0.0393059	0.603272	1.92701	0	0.54905	0.791216	-0.322798	-0.953908	2831	0.0074001	0.0813576	0.509573	1.64542	14	0.114508	0.465331	0.470397	1.26461	763	0.530039	0.75005	0.293617	0.964306	2584	0.130685	0.463299	0.43714	1.24869	657	0.130685	0.463299	0.43714	1.24869	657	0.0127149	0.096308	0.45787	1.46835	53	0.560668	0.816123	0.337617	0.940514	3021	0.127111	0.403716	0.363292	1.20176
ATTCTTT_MIR186	0.000692521	0.0440752	0.497044	1.78549	0	0.205445	0.506425	-0.329318	-1.11413	1063	0.00208551	0.045324	0.429022	1.5399	1	0.0259289	0.269598	0.482224	1.43149	193	0.000205212	0.00935865	0.480009	1.77459	0	0.460032	0.791841	0.305864	0.990528	2278	0.460032	0.791841	0.305864	0.990528	2278	0.000270856	0.0110996	0.43852	1.58016	0	0.84208	0.957183	-0.255624	-0.851146	3545	0.0560957	0.260974	0.326748	1.21196
AUNG_GASTRIC_CANCER	0.363788	0.653017	-0.446798	-1.07284	2400	0.589121	0.814187	0.360456	0.914821	2815	0.597662	0.809575	-0.380074	-0.916916	4191	0.468959	0.783397	0.41481	0.9884	2877	0.823674	0.910225	0.283253	0.7921	4021	0.371013	0.732239	0.441247	1.061	1860	0.371013	0.732239	0.441247	1.061	1860	0.758796	0.889206	-0.310224	-0.81937	4183	0.321992	0.65045	0.45662	1.10532	1693	0.791687	0.900355	-0.298369	-0.789793
AZARE_NEOPLASTIC_TRANSFORMATION_BY_STAT3_UP	0.490747	0.750207	-0.364839	-0.975612	3632	0.164095	0.455101	-0.416968	-1.20625	839	0.329645	0.614755	-0.3963	-1.08015	2621	0.191065	0.566273	-0.387662	-1.15707	632	0.23986	0.525894	-0.339712	-1.11517	1235	0.804273	0.96532	-0.292138	-0.794357	3952	0.804273	0.96532	-0.292138	-0.794357	3952	0.15519	0.421767	-0.393083	-1.19519	896	0.755445	0.917818	-0.301871	-0.829478	3502	0.212645	0.513844	-0.380928	-1.15594
BACH1_01	0.0167244	0.126323	-0.551947	-1.60079	139	0.0310572	0.1924	0.411146	1.34637	150	0.587449	0.803424	-0.324205	-0.953273	5232	0.328528	0.693155	-0.315843	-1.04047	865	0.361945	0.633489	-0.284306	-1.03067	1867	0.037037	0.250922	0.447773	1.37465	182	0.037037	0.250922	0.447773	1.37465	182	0.0514682	0.227022	-0.373869	-1.26396	318	0.148963	0.458556	0.396147	1.20127	839	0.0568608	0.262909	-0.381139	-1.27409
BACH2_01	0.0171715	0.126808	-0.550585	-1.59831	143	0.162312	0.452408	0.353002	1.15787	788	0.683992	0.858754	-0.309161	-0.910064	6092	0.105223	0.450651	-0.355392	-1.17568	273	0.752678	0.872678	-0.248788	-0.902676	3864	0.574528	0.85901	0.306809	0.939655	2859	0.574528	0.85901	0.306809	0.939655	2859	0.392576	0.660951	-0.301969	-1.02328	2442	0.635801	0.856147	-0.294027	-0.913692	2773	0.262604	0.566511	-0.325493	-1.09036
BACOLOD_RESISTANCE_TO_ALKYLATING_AGENTS_DN	0.203698	0.480889	0.410418	1.17594	660	0.339996	0.64064	0.401575	1.07655	1649	0.437409	0.700678	0.343586	0.995162	1201	0.0585428	0.358947	0.573582	1.40961	367	0.657255	0.821708	-0.303601	-0.88989	3351	0.0647268	0.332613	0.55877	1.41828	326	0.0647268	0.332613	0.55877	1.41828	326	0.608821	0.806284	-0.332454	-0.914561	3381	0.0585146	0.296887	0.554688	1.42131	311	0.946338	0.974727	-0.247515	-0.682104
BAE_BRCA1_TARGETS_DN	0.768438	0.917069	-0.343842	-0.773569	4844	0.789419	0.913634	0.328611	0.771237	3804	0.578017	0.797365	0.358172	0.912725	1929	0.629147	0.868027	0.392633	0.878464	3716	0.583537	0.782374	0.359214	0.919692	2863	0.7502	0.943927	-0.347412	-0.779003	3750	0.7502	0.943927	-0.347412	-0.779003	3750	0.13533	0.389918	0.51925	1.30442	618	0.542667	0.806052	0.427828	0.939032	2778	0.814204	0.910714	0.2997	0.766726
BAE_BRCA1_TARGETS_UP	0.0241755	0.146406	-0.584965	-1.51742	172	0.000195313	0.00716466	-0.661779	-1.89282	0	0.0976793	0.333664	-0.490519	-1.2916	744	0.0287729	0.277653	-0.522649	-1.47959	101	0.00350467	0.0525044	-0.523679	-1.63864	17	0.00813835	0.108955	-0.595445	-1.61908	39	0.00813835	0.108955	-0.595445	-1.61908	39	0.00211082	0.0306593	-0.563666	-1.65011	11	0.420961	0.72576	-0.36914	-1.01769	1943	0.0175134	0.133845	-0.518894	-1.51591
BAELDE_DIABETIC_NEPHROPATHY_DN	0.843441	0.952259	-0.275766	-0.837406	7773	0.000192234	0.00716466	-0.546066	-1.93239	0	0.286837	0.571923	0.273861	1.03608	145	0.00101885	0.058023	-0.39669	-1.40296	1	0.141201	0.405705	0.28685	1.11468	669	0.0128003	0.141822	-0.403375	-1.36107	64	0.0128003	0.141822	-0.403375	-1.36107	64	0.848562	0.933208	-0.245878	-0.884018	5692	0.00597312	0.0870439	-0.38638	-1.37075	23	0.429133	0.698156	-0.284981	-1.00905
BAELDE_DIABETIC_NEPHROPATHY_UP	0.00695575	0.0966288	-0.687636	-1.69973	46	0.873927	0.952968	0.287057	0.719872	4172	0.00577082	0.070029	-0.642872	-1.61541	41	0.0979424	0.437177	-0.490488	-1.32845	356	0.0395458	0.208103	-0.486873	-1.43063	201	0.22171	0.588658	-0.525969	-1.22482	1106	0.22171	0.588658	-0.525969	-1.22482	1106	0.000360036	0.0114512	-0.679298	-1.86871	1	0.919547	0.986547	0.291171	0.639085	4708	0.00750408	0.0841184	-0.596142	-1.64916
BAKKER_FOXO3_TARGETS_DN	0.089396	0.308766	-0.459195	-1.28682	708	0.484414	0.749866	0.310848	0.979881	2330	0.0651141	0.270894	-0.452795	-1.28979	547	0.720058	0.90436	0.307399	0.865537	5007	0.0850773	0.316861	-0.356978	-1.2336	434	0.478375	0.802216	0.327022	0.984943	2377	0.478375	0.802216	0.327022	0.984943	2377	0.975104	0.991241	-0.229619	-0.743111	5874	0.218537	0.54505	0.384511	1.14655	1218	0.619473	0.81479	-0.287101	-0.919676
BAKKER_FOXO3_TARGETS_UP	0.995304	1	-0.215094	-0.534867	6782	0.522408	0.774115	-0.358308	-0.963278	2680	0.996024	0.999563	-0.211705	-0.533449	7263	0.863587	0.961889	-0.283951	-0.760974	3177	0.984479	0.992051	-0.214669	-0.632617	5010	0.547417	0.845718	-0.370328	-0.932077	2712	0.547417	0.845718	-0.370328	-0.932077	2712	0.659055	0.833695	0.308022	0.889104	2914	0.861551	0.965487	-0.293384	-0.730837	4075	0.204922	0.506188	0.392241	1.16579
BALDWIN_PRKCI_TARGETS_UP	0.652688	0.85543	-0.362385	-0.860283	4248	0.285236	0.589537	0.451315	1.13179	1361	0.346766	0.629736	-0.457971	-1.08976	2417	0.62718	0.867018	0.379254	0.887701	3811	0.163781	0.437441	0.446706	1.23051	803	0.681264	0.915532	0.351705	0.852413	3406	0.681264	0.915532	0.351705	0.852413	3406	0.254989	0.539944	0.426562	1.1453	1149	0.529423	0.797283	0.399014	0.950847	2788	0.333252	0.630222	0.38785	1.07629
BANDRES_RESPONSE_TO_CARMUSTIN_MGMT_48HR_DN	0.175603	0.444164	-0.44257	-1.20128	1332	0.00990917	0.09882	0.522582	1.55337	47	0.00309062	0.0536439	-0.572216	-1.58221	24	0.0116054	0.226379	0.589183	1.60459	77	0.00135949	0.0305328	-0.491244	-1.63441	6	0.00357285	0.0652968	0.591204	1.66731	17	0.00357285	0.0652968	0.591204	1.66731	17	0.00395461	0.0449711	-0.507168	-1.57042	22	0.000371609	0.0155412	0.660576	1.8239	1	0.00350076	0.0541723	-0.545188	-1.6793
BARIS_THYROID_CANCER_DN	0.0993466	0.325965	-0.546381	-1.34648	668	0.415058	0.698592	-0.385387	-1.03163	2127	0.252203	0.538778	0.382759	1.11606	686	0.634511	0.870217	-0.33167	-0.888858	2334	0.0212505	0.150158	0.50795	1.4921	103	0.687712	0.918055	0.333205	0.855339	3452	0.687712	0.918055	0.333205	0.855339	3452	0.414846	0.677752	-0.373284	-1.02133	2296	0.754731	0.917651	0.327161	0.811999	3987	0.171126	0.462865	-0.44109	-1.22023
BARIS_THYROID_CANCER_UP	0.070577	0.268484	-0.646162	-1.44559	443	0.722072	0.882886	-0.347669	-0.821924	3735	0.242993	0.528876	-0.536301	-1.1904	1603	0.648184	0.875545	-0.368074	-0.859623	2676	0.583743	0.782374	-0.360254	-0.915672	2965	0.62393	0.885093	-0.385467	-0.873128	3133	0.62393	0.885093	-0.385467	-0.873128	3133	0.661207	0.834325	-0.359323	-0.86649	3592	0.488898	0.772252	-0.430738	-0.978106	2377	0.538369	0.767915	-0.392809	-0.945959
BARRIER_CANCER_RELAPSE_NORMAL_SAMPLE_DN	0.462166	0.729283	-0.433992	-0.997752	2943	0.000415973	0.0120595	0.794809	1.92008	1	0.39758	0.671327	-0.453821	-1.05173	2726	0.0097561	0.214431	0.718978	1.63885	57	0.678247	0.833114	-0.323572	-0.862668	3435	0.0009996	0.027501	0.82354	1.85733	4	0.0009996	0.027501	0.82354	1.85733	4	0.510521	0.745392	-0.385391	-0.964681	2789	0.00253017	0.0524706	0.785924	1.74923	12	0.724396	0.86912	-0.328524	-0.827906
BARRIER_COLON_CANCER_RECURRENCE_UP	0.48803	0.748403	0.354654	0.964855	1691	0.260978	0.565788	-0.448941	-1.14862	1354	0.978052	0.994216	-0.246128	-0.587826	6817	0.234086	0.610944	-0.460322	-1.16892	911	0.361088	0.632473	0.382612	1.05937	1764	0.0228228	0.193265	-0.644612	-1.57831	113	0.0228228	0.193265	-0.644612	-1.57831	113	0.786783	0.902288	-0.307772	-0.802515	4309	0.00126823	0.0334389	-0.732195	-1.82394	5	0.385524	0.668529	-0.402744	-1.0501
BASAKI_YBX1_TARGETS_DN	0.598468	0.823962	0.259266	0.960789	546	0.000192382	0.00716466	-0.60422	-2.11976	0	0.013468	0.115398	0.339189	1.26784	7	0.000466853	0.0345076	-0.480718	-1.68505	0	0.0734831	0.292969	0.304527	1.17149	349	0.000393159	0.0143316	-0.493998	-1.63663	1	0.000393159	0.0143316	-0.493998	-1.63663	1	0.67539	0.841553	-0.262182	-0.933599	4464	0.000242836	0.0127594	-0.504438	-1.74038	0	0.0406977	0.218808	-0.359892	-1.26274
BASAKI_YBX1_TARGETS_UP	0.0946746	0.318295	-0.412205	-1.2243	831	0.33876	0.639709	0.298611	1.03813	1643	0.141818	0.403246	0.302746	1.10649	116	0.245667	0.622234	0.362609	1.08996	1870	0.0901196	0.327811	-0.3118	-1.16609	466	0.205954	0.570529	0.332827	1.10843	1016	0.205954	0.570529	0.332827	1.10843	1016	0.417503	0.679426	-0.290826	-1.0138	2704	0.0746067	0.334807	0.366798	1.22219	440	0.397931	0.67681	0.267876	1.01327
BASSO_B_LYMPHOCYTE_NETWORK	0.194987	0.469691	-0.416624	-1.16946	1547	0.28282	0.587404	-0.340952	-1.08253	1451	0.602604	0.813189	-0.328488	-0.936976	5091	0.181779	0.55752	0.415184	1.16611	1262	0.239411	0.525395	0.316333	1.09809	1169	0.771926	0.952772	-0.281493	-0.851184	3898	0.771926	0.952772	-0.281493	-0.851184	3898	0.492706	0.732805	0.289531	0.980618	1958	0.810482	0.94227	0.27279	0.840105	4592	0.577959	0.790416	-0.29299	-0.940418
BASSO_CD40_SIGNALING_DN	0.705364	0.885211	-0.339577	-0.834201	4720	0.252344	0.556666	-0.462835	-1.16004	1318	0.803655	0.916097	-0.313637	-0.788106	5848	0.895253	0.972625	0.289681	0.722585	5657	0.48917	0.722314	0.33394	0.980946	2393	0.787417	0.959321	0.333998	0.76963	3929	0.787417	0.959321	0.333998	0.76963	3929	0.833454	0.926771	-0.288959	-0.787162	4598	0.517275	0.791828	0.428023	0.964879	2664	0.945764	0.974408	0.241113	0.713097
BASSO_CD40_SIGNALING_UP	0.349119	0.639695	0.34759	1.0501	1009	0.670616	0.857807	-0.327734	-0.873245	3452	0.824154	0.924761	-0.302346	-0.794813	6284	0.878166	0.967037	0.288605	0.748593	5686	0.0446429	0.221086	-0.445008	-1.38997	229	0.610545	0.879306	0.362151	0.897738	3056	0.610545	0.879306	0.362151	0.897738	3056	0.669185	0.83811	-0.303506	-0.883713	3808	0.4741	0.764685	0.429461	0.990619	2461	0.526902	0.761554	0.30623	0.95754
BASSO_HAIRY_CELL_LEUKEMIA_UP	0.0170697	0.126725	-0.617091	-1.57451	119	0.0975229	0.355093	-0.487299	-1.3205	499	0.111783	0.357737	-0.497833	-1.28202	831	0.0783268	0.400962	-0.477793	-1.3373	278	0.275117	0.560404	-0.362215	-1.10416	1412	0.484262	0.805406	-0.386973	-0.973972	2399	0.484262	0.805406	-0.386973	-0.973972	2399	0.251769	0.536515	-0.397063	-1.1379	1422	0.306835	0.634806	0.44401	1.11148	1624	0.139367	0.4215	-0.437043	-1.24658
BCAT_BILD_ET_AL_DN	0.000901713	0.0467492	0.677557	1.92321	2	0.926881	0.976542	-0.262181	-0.682468	4816	0.0205747	0.148061	0.546355	1.56066	57	0.0982603	0.437645	0.548487	1.33269	609	0.17943	0.45585	0.414967	1.19881	880	1	1	-0.134035	-0.325878	4996	1	1	-0.134035	-0.325878	4996	0.0526668	0.229608	0.494969	1.40088	235	0.997469	0.999978	-0.193117	-0.476522	4728	0.00763942	0.0851255	0.556511	1.61803
BCAT_BILD_ET_AL_UP	0.0167435	0.126323	-0.67601	-1.60481	108	0.0255134	0.172323	0.642077	1.5699	122	0.00100387	0.0320818	-0.738806	-1.75802	6	0.885606	0.968948	0.300459	0.708744	5395	0.00137444	0.0305328	-0.645398	-1.78158	6	0.198641	0.561416	0.521276	1.23443	993	0.198641	0.561416	0.521276	1.23443	993	0.00673707	0.0635906	-0.634711	-1.64645	36	0.0218299	0.175933	0.655842	1.56287	114	0.0229807	0.156508	-0.594386	-1.54088
BCAT_GDS748_DN	0.136815	0.388073	-0.533852	-1.29504	908	0.0336733	0.201779	-0.571758	-1.48831	174	0.565193	0.789858	-0.384676	-0.940291	4013	0.154555	0.527146	-0.484105	-1.26344	586	0.517606	0.74254	0.336814	0.959614	2542	0.457457	0.790202	-0.408022	-0.999028	2284	0.457457	0.790202	-0.408022	-0.999028	2284	0.919913	0.965519	-0.265682	-0.710745	5076	0.224	0.55214	-0.490431	-1.19817	1063	0.593553	0.799942	0.319899	0.916372
BCL6B_TARGET_GENES	0.665451	0.86314	-0.315055	-0.885507	5290	0.169284	0.462486	-0.374645	-1.17206	872	0.912395	0.964788	0.243545	0.830622	1405	0.923033	0.982073	0.26807	0.756269	6439	0.265526	0.551387	0.311864	1.0856	1303	0.521504	0.83	-0.326257	-0.963085	2606	0.521504	0.83	-0.326257	-0.963085	2606	0.883593	0.949571	0.246319	0.836866	3521	0.2372	0.565336	-0.377555	-1.13004	1046	0.565789	0.783984	0.272362	0.95113
BECKER_TAMOXIFEN_RESISTANCE_DN	0.358636	0.648609	-0.448336	-1.07653	2366	0.0387134	0.218734	-0.575235	-1.47175	200	0.448829	0.709746	-0.418646	-1.0145	3161	0.26252	0.636453	-0.430613	-1.13726	995	0.971388	0.986645	0.228287	0.642648	4752	0.034524	0.241652	-0.635635	-1.53826	172	0.034524	0.241652	-0.635635	-1.53826	172	0.175553	0.448443	-0.463043	-1.223	967	0.192764	0.515463	-0.530111	-1.24631	926	0.386833	0.669364	-0.394479	-1.04691
BECKER_TAMOXIFEN_RESISTANCE_UP	0.493825	0.752652	-0.403218	-0.975341	3278	0.222991	0.525759	0.477243	1.18933	1062	0.0353707	0.196747	-0.598385	-1.45626	249	0.406995	0.745076	0.427831	1.03322	2524	0.161005	0.433214	-0.433022	-1.2303	819	0.502109	0.818572	0.425741	0.969437	2499	0.502109	0.818572	0.425741	0.969437	2499	0.0457422	0.212218	-0.532633	-1.42105	252	0.109882	0.400609	0.631655	1.37123	565	0.144042	0.427379	-0.473399	-1.26336
BEGUM_TARGETS_OF_PAX3_FOXO1_FUSION_UP	0.26554	0.553558	0.385896	1.11669	832	0.0353467	0.207854	-0.546807	-1.45696	181	0.946321	0.980529	0.243701	0.71706	2520	0.868196	0.963807	0.29825	0.743957	5486	0.67142	0.82989	0.297845	0.884897	3295	0.888445	0.990362	-0.284481	-0.688453	4451	0.888445	0.990362	-0.284481	-0.688453	4451	0.995017	0.998295	0.203433	0.591952	4392	0.75699	0.918455	-0.346522	-0.786872	3681	0.999483	0.999677	0.184769	0.554526
BEIER_GLIOMA_STEM_CELL_DN	0.272324	0.561307	-0.445964	-1.13412	1902	0.365647	0.663727	0.399579	1.06003	1768	0.974607	0.99273	-0.24878	-0.640658	7253	0.939909	0.98718	0.266881	0.680636	6021	0.742293	0.867083	0.280402	0.85253	3611	0.586856	0.865893	0.371812	0.908596	2928	0.586856	0.865893	0.371812	0.908596	2928	0.393231	0.661345	-0.361407	-1.0319	2218	0.967109	0.999715	-0.250835	-0.600879	4586	0.813374	0.910546	-0.280442	-0.799902
BENPORATH_CYCLING_GENES	0.0183727	0.129127	0.30613	1.18871	6	0.462139	0.733108	-0.267743	-0.995374	2428	0.00454546	0.061603	0.397461	1.53505	0	0.237306	0.613905	0.337824	1.07316	2032	0.000212947	0.00935865	0.426401	1.71122	0	0.359212	0.722837	-0.28687	-1.02409	1859	0.359212	0.722837	-0.28687	-1.02409	1859	0.000342583	0.0110996	0.35703	1.39939	0	0.185401	0.508089	-0.287675	-1.07895	667	0.000595238	0.0179364	0.389657	1.57413
BENPORATH_ES_1	0.303383	0.594647	0.281231	1.0382	286	0.0621871	0.280149	-0.341586	-1.20513	322	0.0231125	0.156106	0.334223	1.24271	14	0.375445	0.72411	0.333275	1.0197	2950	0.0291405	0.177176	0.322668	1.23559	138	0.0960819	0.40265	-0.354394	-1.19179	487	0.0960819	0.40265	-0.354394	-1.19179	487	0.000881575	0.0170086	0.374791	1.40353	2	0.1675	0.486045	-0.314525	-1.117	669	0.0147441	0.12277	0.32795	1.26263
BENPORATH_ES_2	0.688216	0.874789	-0.365311	-0.837018	4385	0.39871	0.687899	0.431897	1.04337	1916	0.317812	0.603134	0.417264	1.08713	1016	0.11126	0.459731	0.587851	1.34515	662	0.223522	0.508063	0.447589	1.17743	1107	0.764777	0.948799	0.340194	0.783907	3816	0.764777	0.948799	0.340194	0.783907	3816	0.24825	0.533619	0.451174	1.16186	1134	0.407216	0.716276	-0.454045	-1.04253	1974	0.0237581	0.159428	0.590138	1.55764
BENPORATH_ES_CORE_NINE_CORRELATED	0.932553	0.986203	0.243239	0.780564	2308	0.249688	0.554131	0.370342	1.11759	1199	0.800999	0.915094	-0.29976	-0.822041	6411	0.67379	0.886879	0.326355	0.880818	4508	0.136345	0.399991	0.364134	1.19906	663	0.549435	0.846527	0.32955	0.944002	2772	0.549435	0.846527	0.32955	0.944002	2772	0.442025	0.698577	-0.326285	-1.00246	2557	0.464181	0.756949	0.348115	0.988764	2539	0.234483	0.539386	0.333256	1.10623
BENPORATH_MYC_TARGETS_WITH_EBOX	0.0110899	0.117791	-0.609682	-1.76986	92	0.00425367	0.0584396	-0.442368	-1.4762	21	0.00740408	0.081358	-0.476695	-1.40223	65	0.0235205	0.263407	-0.407541	-1.34255	61	0.0162382	0.130582	-0.369013	-1.33887	83	0.000399521	0.0143316	-0.535802	-1.68959	1	0.000399521	0.0143316	-0.535802	-1.68959	1	0.00144625	0.0239295	-0.442666	-1.50006	8	0.0796502	0.345266	-0.372683	-1.23791	336	0.00208247	0.0400554	-0.465317	-1.55608
BENPORATH_NOS_TARGETS	0.176899	0.446087	0.327149	1.1231	339	0.187209	0.483585	-0.356821	-1.14321	965	0.431213	0.696117	0.288152	0.993011	582	0.871246	0.964821	-0.262941	-0.845129	2523	0.474214	0.71255	0.27987	0.987215	2307	0.712121	0.929212	-0.290958	-0.876377	3571	0.712121	0.929212	-0.290958	-0.876377	3571	0.147925	0.409932	0.333703	1.15048	587	0.504709	0.783194	-0.313362	-0.970305	2196	0.663366	0.839073	0.261013	0.926657
BENPORATH_OCT4_TARGETS	0.516837	0.768697	-0.328665	-0.972032	4496	0.382115	0.676268	-0.298956	-1.02501	1986	0.895676	0.957158	-0.271085	-0.811489	8181	0.895671	0.972794	0.269555	0.807731	6764	0.471126	0.711362	0.26498	0.99152	2267	0.695419	0.922086	-0.279912	-0.904372	3506	0.695419	0.922086	-0.279912	-0.904372	3506	0.609027	0.806302	-0.272993	-0.946997	3912	0.322387	0.650794	-0.31212	-1.05374	1344	0.50627	0.747808	0.261319	0.9826
BENPORATH_PRC2_TARGETS	0.286426	0.577178	0.278116	1.04014	229	0.99942	1	-0.192771	-0.64629	5172	0.183398	0.462193	-0.366955	-1.12292	1740	0.458615	0.776352	-0.279477	-0.995775	880	0.000380445	0.0144017	-0.37442	-1.45037	1	0.0184517	0.173357	0.478347	1.46377	91	0.0184517	0.173357	0.478347	1.46377	91	0.156655	0.424114	-0.311533	-1.11799	1050	0.236233	0.564469	0.386214	1.13267	1316	0.085573	0.330304	-0.335646	-1.18844
BENPORATH_PROLIFERATION	0.106765	0.339565	-0.443338	-1.25266	856	0.000194288	0.00716466	-0.548799	-1.77761	0	0.247922	0.534572	0.313057	1.07273	357	0.11007	0.458477	-0.379929	-1.20314	328	0.121144	0.377487	0.33832	1.18362	592	0.000398486	0.0143316	-0.560665	-1.73676	1	0.000398486	0.0143316	-0.560665	-1.73676	1	0.153027	0.418279	-0.358363	-1.17154	919	0.00116605	0.0317467	-0.506418	-1.65653	4	0.239669	0.544032	-0.344169	-1.11268
BERENJENO_ROCK_SIGNALING_NOT_VIA_RHOA_DN	0.0970724	0.322956	0.463441	1.32786	314	0.929158	0.977	0.257064	0.696026	4524	0.102984	0.342575	0.444107	1.28631	282	0.222558	0.598552	0.480935	1.18192	1398	0.188698	0.467421	0.406967	1.19006	924	0.254621	0.625532	0.449582	1.15062	1280	0.254621	0.625532	0.449582	1.15062	1280	0.180121	0.454671	0.418637	1.19826	800	0.178692	0.500956	0.489026	1.23174	950	0.0604495	0.273071	0.464338	1.36718
BERENJENO_TRANSFORMED_BY_RHOA_DN	0.0178356	0.127805	-0.512894	-1.55161	162	0.0911528	0.34264	-0.330777	-1.1721	475	0.000106067	0.0114625	-0.507786	-1.54891	0	0.02149	0.258751	-0.352426	-1.24056	44	0.000191131	0.00935865	-0.400118	-1.53608	0	0.760489	0.947653	0.265459	0.897699	3733	0.760489	0.947653	0.265459	0.897699	3733	0.000149633	0.0110996	-0.466083	-1.66653	0	0.39359	0.707153	0.309469	1.02692	2320	0.000129032	0.0164703	-0.475924	-1.67273
BERENJENO_TRANSFORMED_BY_RHOA_UP	0.0656672	0.257815	-0.401847	-1.23369	621	0.150965	0.43805	-0.30093	-1.10444	789	0.557272	0.784908	-0.316581	-0.979469	5409	0.26876	0.641739	0.336837	1.06183	2241	0.000211327	0.00935865	0.352263	1.39761	0	0.0203046	0.182034	-0.360942	-1.2742	103	0.0203046	0.182034	-0.360942	-1.2742	103	0.259903	0.545101	0.270321	1.04815	806	0.183757	0.506705	-0.291913	-1.08409	671	0.00648649	0.0773904	0.312652	1.24672
BERNARD_PPAPDC1B_TARGETS_DN	0.353855	0.644006	-0.43418	-1.07323	2390	0.721029	0.88273	-0.31911	-0.838108	3726	0.795136	0.912308	-0.315806	-0.793556	5786	0.141144	0.511047	-0.468917	-1.26147	517	0.905834	0.954728	-0.254006	-0.746374	4626	0.936123	1	-0.26191	-0.6222	4674	0.936123	1	-0.26191	-0.6222	4674	0.407201	0.672019	-0.373321	-1.02699	2261	0.498969	0.77946	-0.44628	-0.982109	2420	0.440946	0.706234	-0.362982	-1.00415
BERNARD_PPAPDC1B_TARGETS_UP	0.888479	0.968824	-0.290915	-0.690617	5783	0.147222	0.432511	-0.504987	-1.27546	770	0.351039	0.633056	0.38433	1.05891	1063	0.845996	0.956145	-0.29524	-0.749717	3295	0.0448036	0.221446	0.519429	1.43819	218	0.126721	0.454573	-0.552145	-1.33621	634	0.126721	0.454573	-0.552145	-1.33621	634	0.645898	0.825938	0.329589	0.884931	2912	0.285895	0.61536	-0.465901	-1.13824	1357	0.824049	0.9161	0.279835	0.781722
BERTUCCI_MEDULLARY_VS_DUCTAL_BREAST_CANCER_DN	0.952106	0.992837	-0.253584	-0.71406	7593	0.272657	0.578149	-0.357316	-1.10206	1404	0.293973	0.579194	-0.381213	-1.09312	2511	0.966644	0.995555	-0.241658	-0.768357	2897	0.559524	0.767464	-0.274692	-0.957889	2866	0.960624	1	0.239199	0.69931	4805	0.960624	1	0.239199	0.69931	4805	0.824921	0.922185	-0.260441	-0.847383	4951	0.990786	0.999978	0.222707	0.644295	5483	0.424866	0.695693	-0.312607	-1.01018
BERTUCCI_MEDULLARY_VS_DUCTAL_BREAST_CANCER_UP	0.313106	0.604773	-0.377607	-1.07691	2548	0.964241	0.991094	0.234328	0.754522	4664	0.468441	0.724941	0.283264	0.981781	615	0.45786	0.776321	0.343526	0.989172	3264	0.290883	0.576694	0.299859	1.06586	1422	0.789421	0.959811	0.27679	0.848716	3924	0.789421	0.959811	0.27679	0.848716	3924	0.931558	0.972185	-0.241453	-0.800714	5702	0.548244	0.808976	0.31651	0.95174	3090	0.685243	0.850389	-0.275379	-0.903648
BHAT_ESR1_TARGETS_NOT_VIA_AKT1_DN	0.34768	0.638448	0.332208	1.04059	928	0.0183396	0.141267	-0.539387	-1.50888	92	0.131394	0.387812	0.377997	1.20225	279	0.417323	0.752135	-0.344848	-1.00942	1430	0.922764	0.963053	0.237262	0.765004	4539	0.899643	0.993581	0.280822	0.708343	4535	0.899643	0.993581	0.280822	0.708343	4535	0.571057	0.784173	0.301861	0.94224	2414	0.444381	0.743214	0.425157	1.01315	2340	0.715413	0.864647	-0.288697	-0.865243
BHAT_ESR1_TARGETS_NOT_VIA_AKT1_UP	0.997087	1	-0.22037	-0.632177	8215	0.0106798	0.103551	0.448554	1.45291	51	0.624272	0.826714	-0.320665	-0.933477	5462	0.119795	0.474703	0.417171	1.21089	865	0.124415	0.381892	-0.327733	-1.16952	637	0.000401284	0.0143316	0.583382	1.75579	1	0.000401284	0.0143316	0.583382	1.75579	1	0.970626	0.989242	0.226726	0.794689	3766	0.00376682	0.065338	0.55611	1.63094	20	0.955269	0.978252	0.224895	0.810723
BHAT_ESR1_TARGETS_VIA_AKT1_DN	0.17284	0.440075	0.377695	1.17367	475	0.0274052	0.179661	-0.543889	-1.48144	140	0.881769	0.950638	0.256586	0.80258	1953	0.910813	0.977683	-0.264344	-0.768674	3124	0.899151	0.951071	0.245663	0.780662	4448	0.757783	0.946178	-0.322242	-0.794621	3772	0.757783	0.946178	-0.322242	-0.794621	3772	0.944613	0.977894	0.242193	0.748699	4041	0.905474	0.982744	-0.282378	-0.689875	4300	0.4753	0.729653	-0.333852	-0.987939
BHAT_ESR1_TARGETS_VIA_AKT1_UP	0.228289	0.512372	-0.379901	-1.11653	1960	0.000207039	0.00716466	0.531329	1.77931	0	0.491704	0.740055	-0.334426	-0.99439	4444	0.0241044	0.26441	0.500945	1.49223	180	0.251026	0.538285	-0.291821	-1.07452	1283	0.000202963	0.00893472	0.607894	1.89185	0	0.000202963	0.00893472	0.607894	1.89185	0	0.559201	0.776312	-0.280416	-0.962956	3527	0.000176929	0.0127594	0.655876	2.00721	0	0.42378	0.695009	0.270799	1.00594
BHATI_G2M_ARREST_BY_2METHOXYESTRADIOL_DN	0.0110468	0.117791	-0.679644	-1.84912	83	0.000386548	0.0120413	-0.58998	-1.74836	1	0.0256822	0.165777	-0.506038	-1.4017	207	0.00667881	0.194358	-0.512483	-1.54927	21	0.39022	0.654994	-0.307299	-1.02513	2002	0.0195407	0.178152	-0.548801	-1.51865	96	0.0195407	0.178152	-0.548801	-1.51865	96	0.0438567	0.206567	-0.432359	-1.34503	256	0.0112238	0.123309	-0.564279	-1.59551	51	0.249734	0.553986	-0.36319	-1.12166
BHATI_G2M_ARREST_BY_2METHOXYESTRADIOL_UP	0.00982399	0.111849	0.462594	1.49512	23	0.459276	0.730683	-0.331814	-0.995616	2373	0.0525221	0.243953	0.410858	1.33284	100	0.408623	0.746008	0.37687	1.02153	2738	0.152071	0.422102	0.357186	1.18136	737	0.0933711	0.39603	-0.463121	-1.3071	461	0.0933711	0.39603	-0.463121	-1.3071	461	0.193973	0.470646	0.353697	1.14178	810	0.622075	0.849686	-0.313512	-0.91358	2817	0.158841	0.446415	0.348784	1.16493
BHATTACHARYA_EMBRYONIC_STEM_CELL	0.0075	0.100072	-0.749361	-1.95659	53	0.000194818	0.00716466	-0.64905	-1.89364	0	0.3764	0.654613	-0.399425	-1.05588	2889	0.000854457	0.0507206	-0.64835	-1.84996	2	0.761078	0.876991	0.272231	0.852345	3726	0.00141015	0.0345247	-0.651147	-1.80934	6	0.00141015	0.0345247	-0.651147	-1.80934	6	0.119763	0.36722	-0.423668	-1.24992	685	0.0728477	0.330253	-0.456906	-1.33143	329	0.118247	0.3887	-0.430235	-1.26315
BIDUS_METASTASIS_DN	0.102498	0.332201	-0.460384	-1.27164	795	0.146144	0.430952	0.394997	1.20256	704	0.519908	0.760176	-0.346184	-0.975125	4308	0.90016	0.973896	-0.260082	-0.81166	2812	0.116483	0.370703	0.353447	1.20505	570	0.362737	0.726361	0.377782	1.05145	1833	0.362737	0.726361	0.377782	1.05145	1833	0.131437	0.384607	0.353652	1.17781	535	0.547579	0.808776	0.355807	0.943129	2928	0.638967	0.824954	-0.288818	-0.911365
BIDUS_METASTASIS_UP	0.0540541	0.230112	0.341535	1.21814	79	0.00349447	0.0512077	-0.428902	-1.4605	17	0.00094162	0.0307521	0.536453	1.921	0	0.349946	0.706979	0.352849	1.03919	2590	0.013166	0.116146	0.366831	1.34645	63	0.323228	0.690115	-0.324398	-1.05581	1641	0.323228	0.690115	-0.324398	-1.05581	1641	0.00134048	0.0225969	0.403081	1.44436	4	0.41851	0.72394	-0.292354	-1.00709	1740	0.0311584	0.186037	0.340806	1.25678
BILANGES_RAPAMYCIN_SENSITIVE_GENES	0.00604557	0.0928214	-0.754044	-1.77226	38	0.000763796	0.0192826	-0.715705	-1.80768	3	0.00779446	0.0835944	-0.678974	-1.60776	53	0.000509684	0.0357743	-0.763961	-1.93007	1	0.885266	0.944171	0.270019	0.738577	4343	0.00020028	0.00893472	-0.829082	-1.93068	0	0.00020028	0.00893472	-0.829082	-1.93068	0	0.0325988	0.172046	-0.580537	-1.48903	178	0.000841397	0.0255143	-0.771655	-1.8307	3	0.11261	0.378568	-0.509969	-1.31667
BILANGES_RAPAMYCIN_SENSITIVE_VIA_TSC1_AND_TSC2	0.00408048	0.0811999	-0.802647	-2.07032	28	0.00019516	0.00716466	-0.71588	-2.05621	0	0.00264375	0.0494646	-0.624085	-1.62906	19	0.000280741	0.0324009	-0.747837	-2.09313	0	0.000389029	0.0144017	-0.594028	-1.83719	1	0.000202184	0.00893472	-0.737906	-2.02805	0	0.000202184	0.00893472	-0.737906	-2.02805	0	0.000176741	0.0110996	-0.656646	-1.90401	0	0.000217486	0.0127594	-0.677989	-1.95039	0	0.000477935	0.0167014	-0.657362	-1.90012
BILANGES_SERUM_AND_RAPAMYCIN_SENSITIVE_GENES	0.000139567	0.0224747	-0.900625	-2.34216	0	0.000195351	0.00716466	-0.853235	-2.46832	0	0.000262226	0.015605	-0.669881	-1.76388	1	0.000282247	0.0324009	-0.890798	-2.52953	0	0.000584112	0.0189023	-0.592588	-1.85425	2	0.00020145	0.00893472	-0.899133	-2.48809	0	0.00020145	0.00893472	-0.899133	-2.48809	0	0.000175562	0.0110996	-0.703787	-2.06499	0	0.000219635	0.0127594	-0.853351	-2.47353	0	0.000157778	0.0164703	-0.784674	-2.29236
BILANGES_SERUM_RESPONSE_TRANSLATION	0.00266625	0.0637748	-0.901879	-2.08425	16	0.000191022	0.00716466	-0.758191	-1.88606	0	0.476163	0.729703	-0.430247	-0.997101	3265	0.000246488	0.0324009	-0.804852	-1.9773	0	0.594157	0.788071	-0.342059	-0.911954	3009	0.000200562	0.00893472	-0.803886	-1.92086	0	0.000200562	0.00893472	-0.803886	-1.92086	0	0.0122307	0.0940695	-0.639728	-1.61346	66	0.000632778	0.02121	-0.74526	-1.83895	2	0.00510378	0.0673771	-0.683337	-1.72207
BILANGES_SERUM_SENSITIVE_GENES	0.117139	0.357023	-0.508066	-1.30029	826	0.447825	0.722937	-0.373157	-1.01119	2295	0.412522	0.682484	-0.397252	-1.03174	3109	0.369071	0.719713	-0.373585	-1.04187	1314	0.599184	0.791414	-0.298798	-0.920194	3083	0.214719	0.580557	-0.467775	-1.1952	1061	0.214719	0.580557	-0.467775	-1.1952	1061	0.27596	0.560179	-0.389966	-1.12096	1559	0.33539	0.661364	0.41249	1.07778	1793	0.401207	0.67838	-0.357248	-1.03008
BILANGES_SERUM_SENSITIVE_VIA_TSC2	0.559205	0.797455	0.360912	0.925712	2025	0.175642	0.470751	0.529155	1.25618	847	0.137407	0.396599	0.496758	1.28368	442	0.159689	0.532366	0.571898	1.28716	945	0.0089141	0.0921452	0.635593	1.65746	43	0.803703	0.96532	-0.327773	-0.742446	4036	0.803703	0.96532	-0.327773	-0.742446	4036	0.0261079	0.150192	0.598591	1.52721	118	0.936141	0.991935	0.275514	0.621083	4822	0.0609319	0.274606	0.547804	1.43152
BILBAN_B_CLL_LPL_DN	0.497043	0.75494	0.363709	0.964529	1764	0.055	0.262193	-0.590882	-1.44455	285	0.0147341	0.120814	0.607278	1.63311	45	0.317923	0.685009	0.483443	1.11286	1897	0.999595	0.999907	0.167488	0.453039	4934	0.683297	0.916641	-0.364555	-0.832866	3423	0.683297	0.916641	-0.364555	-0.832866	3423	0.953001	0.981361	0.251078	0.662299	4318	0.903783	0.982631	-0.293866	-0.6673	4395	0.887448	0.948271	0.26713	0.723219
BILBAN_B_CLL_LPL_UP	0.989691	1	0.216171	0.620577	3167	0.745465	0.894351	-0.309573	-0.828686	3821	0.218796	0.502797	0.389298	1.14191	588	0.963227	0.99483	0.258902	0.643844	6076	0.637815	0.812155	0.304301	0.900165	3116	0.751148	0.943927	0.328561	0.814472	3760	0.751148	0.943927	0.328561	0.814472	3760	0.954496	0.98182	-0.247921	-0.684059	5306	0.61677	0.84719	0.391208	0.891068	3184	0.864043	0.936285	-0.272925	-0.759383
BILD_CTNNB1_ONCOGENIC_SIGNATURE	0.000358423	0.0393059	0.696196	2.14039	0	0.402045	0.690154	0.35409	1.02738	1965	0.00216638	0.0459178	0.609474	1.89402	4	0.0374365	0.30252	0.555652	1.44467	242	0.000205128	0.00935865	0.691634	2.16827	0	0.801017	0.964623	-0.292889	-0.796399	3936	0.801017	0.964623	-0.292889	-0.796399	3936	0.00023596	0.0110996	0.683117	2.09067	0	0.728168	0.906342	0.306885	0.847333	3918	0.000277008	0.0164703	0.616812	1.94761
BILD_E2F3_ONCOGENIC_SIGNATURE	0.396871	0.679803	0.279288	1.00846	557	0.903519	0.965909	-0.247899	-0.832118	4672	0.517257	0.7584	-0.330977	-0.984135	4675	0.951059	0.990981	0.257345	0.764052	7092	0.102639	0.348785	-0.316255	-1.16448	524	0.96045	1	0.23834	0.759304	4783	0.96045	1	0.23834	0.759304	4783	0.358075	0.63472	0.283592	1.026	1316	0.651831	0.863169	0.289595	0.913179	3719	0.449715	0.713505	-0.294082	-0.999146
BILD_HRAS_ONCOGENIC_SIGNATURE	0.118523	0.359418	0.329559	1.15849	198	0.0176628	0.138345	0.430351	1.40512	85	0.0837125	0.309315	0.340034	1.19825	91	0.0847251	0.414295	0.426388	1.25112	623	0.314975	0.597812	0.288338	1.0458	1526	0.00521251	0.0837833	0.526219	1.60586	25	0.00521251	0.0837833	0.526219	1.60586	25	0.897975	0.955302	0.240692	0.849707	3414	0.0658672	0.316749	0.44368	1.32064	367	0.0649627	0.283885	0.331983	1.21221
BILD_MYC_ONCOGENIC_SIGNATURE	0.928813	0.985476	-0.260257	-0.749586	7697	0.000207383	0.00716466	0.565408	1.86558	0	0.359526	0.640143	-0.361989	-1.05635	3156	0.019917	0.255443	0.518863	1.50762	143	0.309253	0.592276	0.292608	1.05256	1493	0.00543807	0.0855096	0.497465	1.55507	26	0.00543807	0.0855096	0.497465	1.55507	26	0.317333	0.599811	0.297214	1.04748	1222	0.00159546	0.0395581	0.544321	1.66306	8	0.000348432	0.0164703	0.431076	1.56031
BILD_SRC_ONCOGENIC_SIGNATURE	0.403334	0.68599	0.350789	1.01987	1257	0.0412985	0.226404	0.522951	1.44425	200	0.0336484	0.192096	0.493853	1.457	88	0.605063	0.85673	0.36212	0.903278	3823	0.893986	0.948751	0.254974	0.759863	4384	0.00256968	0.0527399	0.673808	1.77077	12	0.00256968	0.0527399	0.673808	1.77077	12	0.142954	0.402502	0.423668	1.23684	630	0.182245	0.504727	0.468152	1.21663	970	0.000522466	0.0172076	0.598561	1.8008
BIOCARTA_ALK_PATHWAY	0.295128	0.586037	0.416013	1.10324	1047	0.628032	0.834208	-0.366806	-0.884479	3261	0.395058	0.669413	-0.449242	-1.05284	2717	0.514573	0.810175	0.420269	0.967437	3071	0.356694	0.629598	0.392234	1.06095	1760	0.74051	0.941641	0.352437	0.80252	3686	0.74051	0.941641	0.352437	0.80252	3686	0.698588	0.855989	0.323308	0.852829	3165	0.556442	0.813907	0.418273	0.930949	2858	0.247168	0.551668	-0.454871	-1.16103
BIOCARTA_AT1R_PATHWAY	0.172403	0.439556	-0.569325	-1.28086	1086	0.365481	0.663727	-0.457148	-1.08074	1890	0.0417229	0.214519	-0.654421	-1.46615	277	0.34394	0.702827	0.490386	1.09717	2031	0.0325874	0.18856	-0.590646	-1.51666	165	0.253465	0.624222	0.520077	1.18424	1261	0.253465	0.624222	0.520077	1.18424	1261	0.127119	0.3788	-0.539358	-1.31248	689	0.753017	0.917066	0.355664	0.791601	3868	0.0359107	0.20196	-0.618265	-1.49952
BIOCARTA_ATM_PATHWAY	0.0634796	0.252425	0.606937	1.46865	242	0.156509	0.445358	0.552464	1.286	754	0.017057	0.132272	0.68184	1.66888	58	0.0142661	0.244346	0.749466	1.60438	82	0.186108	0.464713	0.506186	1.24648	918	0.0725045	0.353308	0.626986	1.42768	360	0.0725045	0.353308	0.626986	1.42768	360	0.0580715	0.243265	0.600101	1.45146	267	0.505616	0.783823	0.425771	0.969794	2610	0.0323495	0.190061	0.63015	1.54652
BIOCARTA_ATRBRCA_PATHWAY	0.534737	0.780578	0.381887	0.933404	2031	0.506287	0.763574	-0.420764	-0.966369	2616	0.274658	0.559788	0.461003	1.13879	943	0.966861	0.995555	0.260379	0.561557	5630	0.0349878	0.195835	0.608174	1.5101	171	0.6964	0.92221	-0.366568	-0.821958	3481	0.6964	0.92221	-0.366568	-0.821958	3481	0.128345	0.380392	0.53784	1.31405	589	0.335258	0.661316	-0.47939	-1.10072	1625	0.382878	0.666554	0.422779	1.05015
BIOCARTA_BCR_PATHWAY	0.159504	0.422093	-0.556528	-1.28614	1016	0.493454	0.757265	-0.406382	-0.979909	2562	0.0412597	0.21332	-0.629263	-1.45832	282	0.648431	0.875545	0.380229	0.870057	3863	0.312673	0.59601	-0.412398	-1.09948	1583	0.601125	0.873652	0.394739	0.898844	2992	0.601125	0.873652	0.394739	0.898844	2992	0.0845199	0.302014	-0.539586	-1.36089	462	0.622986	0.850007	0.405492	0.880262	3208	0.112793	0.378791	-0.524963	-1.32295
BIOCARTA_BIOPEPTIDES_PATHWAY	0.0515021	0.223009	-0.666356	-1.49077	323	0.828059	0.93122	-0.313202	-0.735315	4290	0.00666566	0.0759191	-0.737423	-1.63682	43	0.645706	0.87439	0.393895	0.869281	3788	0.0596339	0.260137	-0.562647	-1.4301	302	0.157937	0.504951	0.57288	1.29202	789	0.157937	0.504951	0.57288	1.29202	789	0.0421421	0.201885	-0.616241	-1.48603	228	0.336634	0.662192	0.513843	1.11548	1733	0.0294219	0.17995	-0.634708	-1.5285
BIOCARTA_CARM_ER_PATHWAY	0.236863	0.52225	0.472364	1.17695	878	0.0192626	0.145356	0.674141	1.60036	92	0.232873	0.517385	0.465172	1.17536	791	0.00749319	0.20004	0.764483	1.67747	43	0.014428	0.122244	0.640168	1.62367	70	0.0108195	0.127763	0.71305	1.64308	53	0.0108195	0.127763	0.71305	1.64308	53	0.0818739	0.296296	0.559284	1.39151	373	0.0385364	0.239839	0.676106	1.50481	197	0.0078759	0.0866348	0.672445	1.70281
BIOCARTA_CELLCYCLE_PATHWAY	0.613512	0.83457	-0.401838	-0.882818	3804	0.184494	0.481128	0.537478	1.25111	889	0.0373191	0.202389	-0.679605	-1.48359	244	0.0961538	0.434659	0.644874	1.39079	559	0.0165159	0.131495	-0.642601	-1.6024	83	0.204074	0.56829	0.562189	1.2431	1031	0.204074	0.56829	0.562189	1.2431	1031	0.0743756	0.280327	-0.595862	-1.40739	401	0.589638	0.833646	-0.398268	-0.904375	2867	0.243574	0.548399	-0.50311	-1.18899
BIOCARTA_EIF_PATHWAY	0.44323	0.716504	-0.491152	-1.02206	2634	0.447908	0.722937	0.45263	1.01104	2183	0.211438	0.495506	0.525155	1.22602	768	0.0381733	0.303749	0.738483	1.52087	218	0.00265306	0.045357	0.760507	1.77502	12	0.450177	0.785685	0.4638	1.01344	2285	0.450177	0.785685	0.4638	1.01344	2285	0.00256794	0.0341981	0.758296	1.74567	11	0.762351	0.920887	0.356102	0.781603	3903	0.0412228	0.220452	0.659604	1.53632
BIOCARTA_EIF4_PATHWAY	0.43981	0.714647	-0.45118	-1.01506	2772	0.851216	0.941422	-0.304333	-0.714492	4410	0.495657	0.742879	0.378758	0.965184	1654	0.0789025	0.401686	0.639299	1.41086	462	0.394254	0.658188	0.407363	1.04297	1934	0.773491	0.953542	0.34411	0.776073	3868	0.773491	0.953542	0.34411	0.776073	3868	0.0942282	0.322683	0.54309	1.36431	430	0.862136	0.96565	0.319804	0.701933	4414	0.0891918	0.336085	0.539349	1.37982
BIOCARTA_FAS_PATHWAY	0.182695	0.454424	0.475319	1.22941	662	0.282099	0.586636	0.465875	1.13908	1359	0.444235	0.706389	0.379268	0.99634	1413	0.0514334	0.339726	0.648432	1.46804	304	0.0437236	0.21851	0.551729	1.46214	216	0.0773392	0.364293	0.616712	1.42109	385	0.0773392	0.364293	0.616712	1.42109	385	0.0885827	0.310206	0.525526	1.35333	404	0.317126	0.645594	0.516007	1.13257	1623	0.0450839	0.230814	0.550977	1.46319
BIOCARTA_FCER1_PATHWAY	0.484793	0.74663	-0.412618	-0.979533	3155	0.601185	0.820566	-0.368902	-0.909964	3145	0.0308332	0.183169	-0.625965	-1.48951	214	0.765383	0.925476	0.339595	0.794872	4651	0.190654	0.470528	-0.436455	-1.20481	970	0.572742	0.858136	0.387297	0.917151	2865	0.572742	0.858136	0.387297	0.917151	2865	0.0557174	0.236793	-0.542128	-1.40629	305	0.64441	0.858961	0.386646	0.871605	3319	0.0407232	0.218866	-0.565439	-1.46583
BIOCARTA_FMLP_PATHWAY	0.201004	0.478177	-0.539488	-1.2361	1280	0.975316	0.994024	0.238807	0.58389	4701	0.0329315	0.189956	-0.653284	-1.49549	223	0.819379	0.946653	0.330657	0.744205	4853	0.0751239	0.295743	-0.52785	-1.38753	378	0.507514	0.822723	0.418773	0.964976	2532	0.507514	0.822723	0.418773	0.964976	2532	0.059116	0.245728	-0.570631	-1.41606	320	0.696553	0.888477	0.367594	0.837281	3596	0.0279349	0.174273	-0.616397	-1.52793
BIOCARTA_G1_PATHWAY	0.470422	0.735543	-0.432729	-0.991489	2997	0.115145	0.386004	0.557068	1.33515	554	0.129962	0.385465	-0.570968	-1.30706	883	0.209656	0.585905	0.54524	1.22717	1241	0.238057	0.52395	-0.446281	-1.17312	1200	0.226019	0.593539	0.517361	1.20562	1130	0.226019	0.593539	0.517361	1.20562	1130	0.236832	0.521619	-0.472861	-1.17344	1285	0.810055	0.942093	-0.32182	-0.763498	3850	0.32922	0.626167	-0.442904	-1.09787
BIOCARTA_G2_PATHWAY	0.443809	0.716873	-0.45174	-1.01063	2791	0.202697	0.503456	0.510905	1.22451	976	0.104675	0.344912	0.536321	1.35513	355	0.0722071	0.388344	0.653334	1.43358	423	0.332453	0.61223	0.429384	1.08906	1635	0.0547562	0.306812	0.631547	1.47171	273	0.0547562	0.306812	0.631547	1.47171	273	0.605736	0.804827	0.361239	0.89877	2766	0.409489	0.71767	0.443961	1.03727	2148	0.112649	0.378568	0.530157	1.3425
BIOCARTA_GPCR_PATHWAY	0.289953	0.580262	-0.497559	-1.14389	1846	0.597998	0.819084	-0.37582	-0.906216	3105	0.0492741	0.234788	-0.624917	-1.43896	335	0.391737	0.735133	0.465492	1.05387	2322	0.259178	0.545247	-0.434922	-1.15096	1305	0.238401	0.608169	0.525179	1.19586	1186	0.238401	0.608169	0.525179	1.19586	1186	0.113998	0.35784	-0.525505	-1.3154	622	0.761191	0.920307	0.353303	0.786344	3910	0.0570988	0.263529	-0.569242	-1.4206
BIOCARTA_HIVNEF_PATHWAY	0.358769	0.648683	0.359414	1.04495	1118	0.0975911	0.355093	0.482944	1.32086	473	0.546934	0.778885	0.318005	0.942867	1444	0.167375	0.540215	0.49169	1.2307	1063	0.0388946	0.206108	0.472656	1.41166	189	0.172729	0.524444	0.481311	1.23182	868	0.172729	0.524444	0.481311	1.23182	868	0.0188038	0.122992	0.514625	1.50237	82	0.300114	0.628483	0.474217	1.13006	1580	0.0207512	0.147662	0.495541	1.49455
BIOCARTA_IL2RB_PATHWAY	0.43124	0.707394	-0.444273	-1.02139	2746	0.947095	0.983552	0.26128	0.626219	4564	0.344185	0.627374	-0.474339	-1.09224	2346	0.821585	0.946883	0.328413	0.743524	4871	0.469339	0.710796	-0.373082	-0.987307	2364	0.126192	0.45398	0.601865	1.34178	634	0.126192	0.45398	0.601865	1.34178	634	0.35151	0.63052	-0.429545	-1.0752	1920	0.11775	0.413428	0.614717	1.34923	602	0.561728	0.781641	-0.37354	-0.932208
BIOCARTA_INTEGRIN_PATHWAY	0.580118	0.81197	0.344995	0.914903	2059	0.514795	0.769006	0.38127	0.961679	2452	0.0547965	0.249396	-0.605547	-1.41916	376	0.0355109	0.297847	0.650668	1.4978	211	0.245607	0.53293	-0.428633	-1.15753	1243	0.0553557	0.307976	0.616911	1.4609	276	0.0553557	0.307976	0.616911	1.4609	276	0.335101	0.6169	-0.426957	-1.08652	1832	0.00514482	0.0790821	0.73286	1.71225	26	0.121893	0.394483	-0.511857	-1.30648
BIOCARTA_KERATINOCYTE_PATHWAY	0.87701	0.965481	0.267565	0.745264	2944	0.828751	0.931639	0.30093	0.759038	3948	0.666528	0.849261	-0.353291	-0.872249	4790	0.555055	0.832081	0.383985	0.930331	3447	0.980581	0.990592	-0.218065	-0.628336	4998	0.0342617	0.240352	0.668767	1.54104	170	0.0342617	0.240352	0.668767	1.54104	170	0.630158	0.817969	0.323137	0.901254	2824	0.293694	0.621908	0.517293	1.15134	1508	0.664851	0.839672	-0.322542	-0.87227
BIOCARTA_MAPK_PATHWAY	0.628604	0.843692	0.290962	0.914121	1678	0.816315	0.926024	-0.281651	-0.811918	4172	0.655952	0.844154	-0.33492	-0.903155	5162	0.618469	0.863645	0.342078	0.905461	4071	0.719205	0.856359	-0.272403	-0.87755	3654	0.535749	0.838329	0.348702	0.947073	2734	0.535749	0.838329	0.348702	0.947073	2734	0.867703	0.940801	-0.263418	-0.79254	5023	0.465983	0.758372	0.36962	0.993273	2499	0.432529	0.700383	-0.337259	-1.01079
BIOCARTA_MCM_PATHWAY	0.0506224	0.220614	-0.702941	-1.49675	304	0.802053	0.919604	-0.33147	-0.750903	4140	0.908287	0.962592	-0.308932	-0.655055	5852	0.430302	0.76071	-0.462607	-1.02586	1811	0.269804	0.555283	-0.482279	-1.15768	1375	0.387357	0.745109	0.490196	1.07112	1966	0.387357	0.745109	0.490196	1.07112	1966	0.706627	0.859578	-0.36224	-0.826353	3795	0.67972	0.878571	-0.381997	-0.840645	3297	0.471072	0.726936	0.410341	0.981933
BIOCARTA_MET_PATHWAY	0.558742	0.797455	0.352226	0.925315	2025	0.662144	0.853458	-0.353018	-0.870784	3464	0.570156	0.792542	0.348582	0.922528	1791	0.0237174	0.263913	0.681799	1.55411	140	0.288591	0.57464	-0.419532	-1.1185	1461	0.0755396	0.361355	0.609459	1.42023	377	0.0755396	0.361355	0.609459	1.42023	377	0.608981	0.806302	-0.357274	-0.901083	3335	0.29506	0.623253	0.526838	1.15635	1510	0.447261	0.711861	-0.401087	-1.01077
BIOCARTA_MTOR_PATHWAY	0.804418	0.935831	-0.337019	-0.740414	4988	0.110788	0.377804	0.576155	1.35221	533	0.0571762	0.25484	0.588541	1.47052	195	0.0200686	0.255443	0.723786	1.57428	116	0.0639902	0.271096	0.572432	1.43427	313	0.615754	0.880809	0.392711	0.885684	3079	0.615754	0.880809	0.392711	0.885684	3079	0.0208832	0.131047	0.645259	1.57649	95	0.629004	0.853087	0.403175	0.875232	3239	0.0514477	0.247857	0.586257	1.47041
BIOCARTA_NFAT_PATHWAY	0.553582	0.794143	-0.385504	-0.935173	3677	0.135107	0.41556	0.489336	1.28121	649	0.211067	0.494996	-0.489159	-1.19568	1498	0.116054	0.467393	0.545244	1.31678	719	0.454712	0.700878	0.34941	0.9955	2233	0.0840135	0.37585	0.55004	1.37826	421	0.0840135	0.37585	0.55004	1.37826	421	0.283385	0.567352	-0.419334	-1.12179	1563	0.136856	0.442793	0.535974	1.29741	719	0.165644	0.455447	-0.459774	-1.23267
BIOCARTA_P38MAPK_PATHWAY	0.846023	0.953174	-0.305564	-0.720798	5455	0.48787	0.752639	-0.395154	-0.982978	2553	0.632726	0.832139	-0.375335	-0.893123	4411	0.94258	0.988045	0.274394	0.642259	5728	0.341449	0.618638	-0.389244	-1.07448	1738	0.875075	0.988514	-0.300812	-0.687237	4384	0.875075	0.988514	-0.300812	-0.687237	4384	0.553063	0.772854	-0.364421	-0.940062	3032	0.746894	0.914374	0.354423	0.798966	3847	0.207334	0.508294	-0.461988	-1.19765
BIOCARTA_PPARA_PATHWAY	0.409979	0.691618	0.359901	1.01424	1363	0.240583	0.544914	0.444102	1.15697	1155	0.205392	0.488408	0.407984	1.1654	578	0.0170747	0.247671	0.641436	1.55854	105	0.0224033	0.154354	0.521025	1.5052	109	0.0653176	0.333151	0.588625	1.43842	325	0.0653176	0.333151	0.588625	1.43842	325	0.0157233	0.110653	0.54994	1.5471	69	0.163847	0.480512	0.522386	1.26452	861	0.004329	0.0618717	0.578914	1.68316
BIOCARTA_PROTEASOME_PATHWAY	0.132116	0.381225	-0.630121	-1.3417	795	0.517256	0.770698	0.418497	0.954642	2502	0.169615	0.443508	-0.599714	-1.27162	1092	0.379554	0.72793	0.513594	1.07968	2197	0.835781	0.916639	0.306814	0.735385	4096	0.17827	0.532916	-0.581775	-1.29065	885	0.17827	0.532916	-0.581775	-1.29065	885	0.262844	0.548345	-0.513689	-1.17184	1411	0.643093	0.858881	-0.379168	-0.870604	3118	0.0794783	0.31762	-0.612969	-1.40429
BIOCARTA_PYK2_PATHWAY	0.164603	0.428717	-0.562065	-1.28285	1049	0.539278	0.784501	-0.390196	-0.947111	2793	0.02036	0.147286	-0.678966	-1.54409	137	0.462593	0.779088	0.447181	1.00051	2732	0.0142124	0.12107	-0.615238	-1.60571	71	0.259193	0.630309	0.503067	1.17231	1296	0.259193	0.630309	0.503067	1.17231	1296	0.0481264	0.218293	-0.587777	-1.45001	261	0.631017	0.85386	0.391064	0.881565	3250	0.0311157	0.185944	-0.612633	-1.50639
BIOCARTA_RACCYCD_PATHWAY	0.201269	0.478455	-0.553741	-1.2458	1268	0.00956739	0.0969987	0.694088	1.67676	45	0.0995047	0.336495	-0.605946	-1.35755	662	0.084015	0.413133	0.634773	1.40087	492	0.0427954	0.216462	-0.573598	-1.47289	217	0.0241565	0.198858	0.669692	1.57384	120	0.0241565	0.198858	0.669692	1.57384	120	0.579956	0.790624	-0.377194	-0.917865	3147	0.116562	0.41174	0.565526	1.33676	612	0.666667	0.840573	-0.353674	-0.857792
BIOCARTA_TCR_PATHWAY	0.311859	0.603447	-0.469411	-1.11824	2037	0.58217	0.809802	-0.367407	-0.920859	3042	0.0537943	0.246772	-0.591081	-1.41168	374	0.474943	0.786149	0.422301	0.993314	2899	0.208838	0.491774	-0.426225	-1.18328	1067	0.38138	0.739372	0.438147	1.05355	1912	0.38138	0.739372	0.438147	1.05355	1912	0.204819	0.482465	-0.457963	-1.19414	1121	0.483343	0.769819	0.425884	0.982368	2509	0.105112	0.366188	-0.505584	-1.31824
BIOCARTA_TNFR1_PATHWAY	0.115734	0.355	0.51335	1.32778	419	0.261357	0.566168	0.473686	1.15818	1259	0.219062	0.503023	0.451796	1.1771	700	0.0651587	0.373241	0.636789	1.43321	385	0.214848	0.498566	0.451695	1.18824	1064	0.111066	0.431242	0.598439	1.36268	552	0.111066	0.431242	0.598439	1.36268	552	0.457787	0.710221	0.387851	0.998787	2092	0.267133	0.597645	0.546773	1.18696	1375	0.0275978	0.173376	0.585995	1.5467
BIOCARTA_VDR_PATHWAY	0.0124425	0.124336	0.668027	1.68481	45	0.0124481	0.113112	0.687415	1.64755	59	0.0733753	0.287207	0.553852	1.41137	244	0.00306749	0.130327	0.860516	1.89906	17	0.0138549	0.119634	0.634932	1.62561	67	0.00520938	0.0837833	0.74958	1.72725	25	0.00520938	0.0837833	0.74958	1.72725	25	0.000218627	0.0110996	0.770967	1.93677	0	0.00914634	0.11102	0.708884	1.65623	47	0.0011956	0.0280325	0.721335	1.8454
BIOCARTA_VEGF_PATHWAY	0.346686	0.637711	-0.492768	-1.10242	2180	0.789718	0.913641	-0.3257	-0.769986	4085	0.85078	0.936994	-0.325799	-0.723159	5615	0.667575	0.883962	0.389634	0.854954	3919	0.0508027	0.236608	0.577959	1.46589	249	0.903812	0.995032	-0.287819	-0.657554	4528	0.903812	0.995032	-0.287819	-0.657554	4528	0.838441	0.928741	0.300192	0.746884	3829	0.746094	0.914104	-0.350351	-0.795566	3628	0.102387	0.361698	0.537481	1.36105
BIOCARTA_VIP_PATHWAY	0.578035	0.810454	-0.409608	-0.907314	3599	0.817179	0.926046	-0.323527	-0.743043	4223	0.156374	0.423352	-0.584013	-1.28409	1027	0.371083	0.721132	0.491845	1.07923	2178	0.0843965	0.315811	-0.549264	-1.38138	429	0.27629	0.645417	0.534114	1.16709	1402	0.27629	0.645417	0.534114	1.16709	1402	0.272106	0.556852	-0.480982	-1.14819	1473	0.888371	0.977372	0.306914	0.666265	4575	0.128628	0.405528	-0.551618	-1.31771
BLALOCK_ALZHEIMERS_DISEASE_INCIPIENT_DN	0.388724	0.674099	-0.36516	-1.03351	3136	0.0179232	0.139248	-0.435407	-1.40132	91	0.104749	0.344933	0.346784	1.19123	149	0.364611	0.716802	-0.322732	-1.03091	1087	0.0530612	0.243165	0.362261	1.2709	259	0.077576	0.364706	-0.420254	-1.28656	392	0.077576	0.364706	-0.420254	-1.28656	392	0.109046	0.348984	-0.369259	-1.20958	656	0.426252	0.730132	-0.314611	-1.00785	1837	0.0428016	0.225005	0.364688	1.28505
BLALOCK_ALZHEIMERS_DISEASE_INCIPIENT_UP	0.583842	0.814305	-0.314717	-0.94657	5260	0.350731	0.650916	0.293084	1.03199	1679	0.444615	0.706389	0.270362	1.00233	288	0.510503	0.807437	0.315265	0.965004	4009	0.000209732	0.00935865	0.392262	1.49977	0	0.537011	0.839234	0.288737	0.966743	2647	0.537011	0.839234	0.288737	0.966743	2647	0.000292056	0.0110996	0.428999	1.60296	0	0.226202	0.553763	-0.318052	-1.09561	940	0.0218696	0.152628	0.32095	1.23511
BLANCO_MELO_BETA_INTERFERON_TREATED_BRONCHIAL_EPITHELIAL_CELLS_DN	0.0400712	0.191516	-0.501663	-1.39625	314	0.216482	0.51959	0.401292	1.15771	1055	0.0599786	0.260152	-0.456603	-1.29934	503	0.623145	0.865596	-0.294695	-0.930572	1889	0.011555	0.10722	-0.416607	-1.43832	58	0.312525	0.678927	0.432011	1.1009	1576	0.312525	0.678927	0.432011	1.1009	1576	0.445042	0.701014	-0.312446	-1.00318	2647	0.0666287	0.317782	0.599336	1.42821	350	0.00745287	0.0837021	-0.481425	-1.54191
BLANCO_MELO_BETA_INTERFERON_TREATED_BRONCHIAL_EPITHELIAL_CELLS_UP	0.0768621	0.280848	0.326808	1.18897	96	0.0505186	0.250878	-0.386672	-1.27731	262	0.27657	0.561904	0.287879	1.05041	228	0.818325	0.946092	0.280871	0.846685	6242	0.768017	0.880554	0.241849	0.908359	3697	0.945268	1	-0.246795	-0.748898	4783	0.945268	1	-0.246795	-0.748898	4783	0.201401	0.478157	0.297798	1.08813	718	0.112143	0.404262	-0.410332	-1.24254	494	0.414354	0.688669	0.266272	1.00675
BLANCO_MELO_BRONCHIAL_EPITHELIAL_CELLS_INFLUENZA_A_DEL_NS1_INFECTION_DN	0.109677	0.344711	-0.431802	-1.23798	900	0.118969	0.391629	-0.364098	-1.19247	613	0.926113	0.970881	-0.264167	-0.767872	8071	0.0356032	0.298022	-0.405265	-1.31574	102	0.00778689	0.0852457	0.395945	1.41532	37	0.383268	0.740721	-0.334724	-1.03188	1946	0.383268	0.740721	-0.334724	-1.03188	1946	0.109226	0.349139	0.338355	1.18303	424	0.0471874	0.265991	-0.406822	-1.3116	202	0.649979	0.831709	-0.279029	-0.918502
BLANCO_MELO_BRONCHIAL_EPITHELIAL_CELLS_INFLUENZA_A_DEL_NS1_INFECTION_UP	0.983871	1	0.223409	0.84884	609	0.499225	0.759649	-0.281266	-0.980289	2576	0.991879	0.999356	-0.239164	-0.736635	9526	0.782241	0.931645	0.280027	0.878933	6465	0.501516	0.731079	-0.251294	-0.986131	2646	0.308859	0.675606	0.325715	1.05969	1526	0.308859	0.675606	0.325715	1.05969	1526	0.491038	0.73158	-0.272215	-0.990151	3314	0.890464	0.978378	0.255036	0.808102	5088	0.627722	0.818755	-0.264771	-0.947111
BLANCO_MELO_BRONCHIAL_EPITHELIAL_CELLS_INFLUENZA_A_INFECTION_DN	0.00681555	0.0957971	-0.695016	-1.75149	46	0.664612	0.854391	-0.339864	-0.874754	3449	0.000270124	0.0156667	-0.725914	-1.86148	1	0.264591	0.638092	-0.404884	-1.12184	951	0.000970497	0.0257998	-0.569723	-1.72573	4	0.945375	1	0.262932	0.632233	4741	0.945375	1	0.262932	0.632233	4741	0.000179533	0.0110996	-0.705195	-1.97969	0	0.910707	0.985211	-0.285331	-0.662699	4405	0.000161031	0.0164703	-0.696519	-1.97488
BLANCO_MELO_BRONCHIAL_EPITHELIAL_CELLS_INFLUENZA_A_INFECTION_UP	0.0232657	0.144359	0.427411	1.39851	54	0.641235	0.841275	-0.305436	-0.908587	3302	0.0205155	0.147954	0.446451	1.46772	38	0.45236	0.772911	0.362362	0.995233	3047	0.287293	0.573128	0.32275	1.08026	1403	0.975341	1	-0.234147	-0.638008	4785	0.975341	1	-0.234147	-0.638008	4785	0.0342482	0.177634	0.409442	1.33734	140	0.36446	0.685497	-0.383281	-1.05318	1689	0.0077821	0.0860631	0.442301	1.48641
BLANCO_MELO_COVID19_SARS_COV_2_INFECTION_A594_ACE2_EXPRESSING_CELLS_DN	0.0109677	0.117735	-0.626912	-1.63569	78	0.88687	0.959047	0.268622	0.750474	4342	0.000259943	0.015605	-0.690629	-1.82825	1	0.883489	0.968303	0.285731	0.745077	5762	0.0524673	0.241573	-0.434436	-1.36857	268	0.592805	0.869187	0.34718	0.912391	2998	0.592805	0.869187	0.34718	0.912391	2998	0.00122678	0.0213341	-0.582638	-1.71336	6	0.474141	0.764685	0.390084	0.986439	2511	0.0536608	0.253728	-0.466324	-1.37223
BLANCO_MELO_COVID19_SARS_COV_2_INFECTION_A594_ACE2_EXPRESSING_CELLS_RUXOLITINIB_DN	0.00665976	0.0955573	-0.697381	-1.72382	44	0.689436	0.868109	-0.329383	-0.857397	3582	0.0001374	0.0117428	-0.771636	-1.93897	0	0.606267	0.857125	-0.337961	-0.909177	2224	0.0491386	0.231795	-0.477145	-1.40205	250	0.242951	0.612577	-0.495077	-1.19095	1214	0.242951	0.612577	-0.495077	-1.19095	1214	0.00144014	0.0238481	-0.637871	-1.75475	7	0.590357	0.834039	0.382633	0.911812	3109	0.0096248	0.0970543	-0.588622	-1.62836
BLANCO_MELO_COVID19_SARS_COV_2_INFECTION_A594_ACE2_EXPRESSING_CELLS_RUXOLITINIB_UP	0.00132275	0.0487769	0.545987	2.0498	0	0.0403476	0.224214	0.361164	1.25963	194	0.002	0.0444995	0.49958	1.89028	0	0.000124301	0.0324009	0.603061	1.87218	0	0.00590967	0.0722679	0.334627	1.3026	27	0.000202061	0.00893472	0.565978	1.84513	0	0.000202061	0.00893472	0.565978	1.84513	0	0.000304878	0.0110996	0.485511	1.84264	0	0.00580781	0.0856183	0.467128	1.48328	32	0.000478469	0.0167014	0.469002	1.83018
BLANCO_MELO_COVID19_SARS_COV_2_INFECTION_A594_ACE2_EXPRESSING_CELLS_UP	0.0015083	0.0499498	0.507225	1.91985	0	0.107594	0.373082	0.332857	1.16678	519	0.00232558	0.0459678	0.470347	1.79496	0	0.000611396	0.0399446	0.565734	1.76711	4	0.00651397	0.0769836	0.330719	1.29408	30	0.000201694	0.00893472	0.520366	1.69975	0	0.000201694	0.00893472	0.520366	1.69975	0	0.000308166	0.0110996	0.426933	1.63238	0	0.0576957	0.295251	0.402955	1.28554	330	0.000486855	0.0167014	0.41707	1.64214
BLANCO_MELO_COVID19_SARS_COV_2_INFECTION_A594_CELLS_DN	0.981643	1	-0.238705	-0.580408	6523	0.0440932	0.232873	0.614729	1.48505	211	0.336255	0.620391	-0.442673	-1.09293	2416	0.202964	0.580453	0.496921	1.2074	1259	0.348372	0.623756	-0.36886	-1.06284	1775	0.00377583	0.0675944	0.771839	1.72072	18	0.00377583	0.0675944	0.771839	1.72072	18	0.281548	0.565669	-0.417272	-1.12419	1563	0.108328	0.397718	0.634187	1.37672	557	0.406142	0.682351	-0.381434	-1.03153
BLANCO_MELO_COVID19_SARS_COV_2_INFECTION_CALU3_CELLS_UP	0.867629	0.962416	0.247516	0.870732	1441	0.44509	0.720551	0.331183	1.00397	2143	0.015625	0.126208	0.396717	1.39958	16	0.0205683	0.255443	0.516627	1.52049	151	0.163595	0.437266	0.31109	1.12967	789	0.00059312	0.0190023	0.659204	1.84111	2	0.00059312	0.0190023	0.659204	1.84111	2	0.639046	0.822889	-0.275572	-0.929744	3963	0.0633737	0.310064	0.514032	1.38135	339	0.0164344	0.130242	0.360841	1.32049
BLANCO_MELO_COVID19_SARS_COV_2_LOW_MOI_INFECTION_A594_ACE2_EXPRESSING_CELLS_UP	0.000459348	0.0393059	0.519371	1.7425	0	0.0382231	0.216858	0.479281	1.40902	184	0.000595593	0.0254313	0.575322	1.93896	0	0.00967928	0.214325	0.688209	1.92617	66	0.155674	0.427144	0.339417	1.16283	759	0.00610958	0.0911379	0.642173	1.69574	30	0.00610958	0.0911379	0.642173	1.69574	30	0.00172244	0.0269928	0.456743	1.53372	6	0.106982	0.395639	0.507832	1.31975	569	0.000311333	0.0164703	0.506107	1.74671
BLANCO_MELO_COVID19_SARS_COV_2_POS_PATIENT_LUNG_TISSUE_DN	0.36693	0.655779	-0.366899	-1.04465	2977	0.00165289	0.0310537	0.501601	1.61219	7	0.768919	0.900024	-0.298468	-0.863072	6644	0.21092	0.587098	0.39729	1.13656	1494	0.673947	0.831615	-0.260955	-0.919929	3455	0.0117006	0.13404	0.515434	1.53598	57	0.0117006	0.13404	0.515434	1.53598	57	0.936035	0.973943	0.235723	0.81753	3672	0.0663991	0.317406	0.469597	1.34417	363	0.845404	0.926794	-0.255181	-0.833325
BLANCO_MELO_HUMAN_PARAINFLUENZA_VIRUS_3_INFECTION_A594_CELLS_UP	0.823869	0.94376	-0.287498	-0.796053	6426	0.0338983	0.202629	0.52262	1.46009	165	0.0205761	0.148061	0.430212	1.44972	34	0.500505	0.800808	0.345795	0.96663	3466	0.931832	0.967552	0.232517	0.795592	4551	0.00178891	0.0413115	0.698788	1.78841	8	0.00178891	0.0413115	0.698788	1.78841	8	0.875189	0.94501	-0.254429	-0.811597	5202	0.0651967	0.314601	0.589605	1.42723	342	0.208488	0.509713	0.323705	1.1157
BLANCO_MELO_INFLUENZA_A_INFECTION_A594_CELLS_DN	0.0461276	0.208643	-0.507843	-1.38826	351	0.00062422	0.0162568	0.572141	1.72657	2	0.00220076	0.0459678	-0.567067	-1.58366	17	0.316826	0.684238	-0.346353	-1.0629	1029	0.0326299	0.188693	-0.403567	-1.35961	166	0.205813	0.570529	0.419907	1.17277	1040	0.205813	0.570529	0.419907	1.17277	1040	0.0205852	0.130041	-0.45015	-1.41166	120	0.526189	0.795988	0.353618	0.955538	2832	0.0257062	0.166738	-0.451243	-1.41107
BLANCO_MELO_MERS_COV_INFECTION_MCR5_CELLS_UP	0.00122775	0.0476545	0.469539	1.66022	1	0.0138889	0.120644	0.491973	1.49781	66	0.00812274	0.0856864	0.405369	1.43787	8	0.0217071	0.259015	0.526004	1.55886	161	0.134667	0.397824	0.316239	1.15324	652	0.000392542	0.0143316	0.695268	1.92517	1	0.000392542	0.0143316	0.695268	1.92517	1	0.000527704	0.0137376	0.423805	1.50585	1	0.00807057	0.104109	0.627486	1.63071	42	0.000358423	0.0164703	0.500167	1.83502
BLANCO_MELO_RESPIRATORY_SYNCYTIAL_VIRUS_INFECTION_A594_CELLS_UP	0.413253	0.694849	-0.357013	-1.02096	3379	0.537566	0.783734	-0.32212	-0.958215	2768	0.5521	0.781744	0.274845	0.957379	709	0.787912	0.933968	-0.270723	-0.883865	2176	0.395549	0.659493	-0.286032	-1.01902	2025	0.0291683	0.220434	0.571298	1.50859	147	0.0291683	0.220434	0.571298	1.50859	147	0.512167	0.746301	-0.293187	-0.974028	3114	0.369147	0.689787	0.425192	1.06437	1954	0.244362	0.549281	0.30119	1.08358
BLUM_RESPONSE_TO_SALIRASIB_DN	0.249862	0.536431	-0.362773	-1.09222	2257	0.0295302	0.18724	-0.358169	-1.26775	153	0.773762	0.902767	-0.29229	-0.887959	7236	0.519873	0.813707	0.315151	0.963541	4080	0.136277	0.399991	-0.293934	-1.12113	712	0.119992	0.444633	-0.344419	-1.16684	610	0.119992	0.444633	-0.344419	-1.16684	610	0.143529	0.403313	-0.31885	-1.13138	945	0.559219	0.815739	-0.271451	-0.966603	2204	0.315878	0.615809	-0.301456	-1.05435
BLUM_RESPONSE_TO_SALIRASIB_UP	0.00430283	0.0834383	-0.621952	-1.82866	36	0.176777	0.472276	-0.33065	-1.12897	914	0.00416233	0.0589781	0.406351	1.46127	3	0.108393	0.455661	0.407282	1.20902	810	0.0413172	0.212711	0.338718	1.25453	201	0.0289474	0.219912	0.408332	1.33849	142	0.0289474	0.219912	0.408332	1.33849	142	0.0976074	0.328144	0.322365	1.16537	358	0.329612	0.6567	0.321869	1.05177	1918	0.00949127	0.0962765	0.360391	1.33856
BMI1_DN_MEL18_DN.V1_DN	0.202749	0.47991	-0.432711	-1.17359	1533	0.603955	0.821963	-0.31904	-0.916939	3084	0.00345722	0.0550129	-0.569517	-1.57754	27	0.353945	0.709186	-0.342665	-1.04264	1161	0.00350672	0.0525044	-0.468491	-1.56286	17	0.857423	0.983438	0.283614	0.767056	4365	0.857423	0.983438	0.283614	0.767056	4365	0.00768574	0.0697555	-0.483831	-1.50257	44	0.866592	0.967477	0.292701	0.737244	4611	0.0138487	0.11853	-0.480737	-1.48468
BMI1_DN_MEL18_DN.V1_UP	0.957785	0.995601	-0.250843	-0.682475	7282	0.279451	0.584434	0.385932	1.10632	1363	0.0301428	0.181024	0.428679	1.40512	56	0.561579	0.835467	0.342252	0.936245	3770	0.177747	0.453986	-0.345776	-1.15628	908	0.000993838	0.027501	0.720709	1.84452	4	0.000993838	0.027501	0.720709	1.84452	4	0.909705	0.960871	0.246612	0.800585	3767	0.0215257	0.17465	0.620492	1.55326	113	0.394174	0.675034	0.302835	1.01754
BMI1_DN.V1_DN	0.0193147	0.132153	-0.556972	-1.5079	145	0.00876339	0.0922103	-0.52807	-1.53681	44	0.00791198	0.0843275	-0.543529	-1.50288	63	0.0158392	0.247493	-0.480476	-1.46197	51	0.00485531	0.0636479	-0.464257	-1.54462	24	0.0587513	0.318405	-0.525449	-1.41779	286	0.0587513	0.318405	-0.525449	-1.41779	286	0.00601271	0.0588811	-0.499054	-1.54244	34	0.205977	0.531329	-0.461429	-1.20003	964	0.0931507	0.343904	-0.413992	-1.27519
BMI1_DN.V1_UP	0.901324	0.974376	-0.270326	-0.73746	6877	0.079287	0.317579	0.465143	1.33339	386	0.543513	0.776377	-0.345681	-0.963008	4427	0.693678	0.896203	0.317322	0.87153	4673	0.020927	0.148825	-0.416751	-1.39905	106	0.0117273	0.134175	0.628532	1.60861	58	0.0117273	0.134175	0.628532	1.60861	58	0.296227	0.578067	-0.346923	-1.08399	1742	0.00206884	0.047287	0.671572	1.70836	10	0.294841	0.597433	-0.348329	-1.08699
BOCHKIS_FOXA2_TARGETS	0.15026	0.40854	-0.384141	-1.15615	1356	0.0932642	0.34657	-0.335172	-1.17466	485	0.301838	0.586343	-0.352743	-1.07175	2823	0.919084	0.980029	0.262888	0.804337	7223	0.270291	0.555841	-0.277222	-1.05707	1411	0.546696	0.845401	-0.292848	-0.96311	2762	0.546696	0.845401	-0.292848	-0.96311	2762	0.00545703	0.0553854	-0.383958	-1.36231	35	0.651596	0.863034	-0.271598	-0.932615	2694	0.316263	0.615972	-0.301461	-1.05369
BOGNI_TREATMENT_RELATED_MYELOID_LEUKEMIA_DN	0.788883	0.927529	0.30777	0.780825	2880	0.450327	0.724315	-0.420028	-1.01281	2338	0.278536	0.564227	0.434647	1.12317	897	0.810692	0.943053	-0.313203	-0.758155	3305	0.53178	0.751061	-0.363936	-0.949839	2693	0.413889	0.764193	-0.452727	-1.0343	2073	0.413889	0.764193	-0.452727	-1.0343	2073	0.373871	0.647038	0.419163	1.05923	1696	0.079287	0.34485	-0.63864	-1.42851	386	0.982318	0.992688	0.221095	0.577765
BOHN_PRIMARY_IMMUNODEFICIENCY_SYNDROM_UP	0.0134746	0.126201	-0.673142	-1.62125	88	0.230013	0.534451	-0.450915	-1.18115	1193	0.303348	0.587817	0.388496	1.08581	896	0.0200625	0.255443	-0.605157	-1.57351	76	0.0705089	0.286731	0.48589	1.36783	344	0.091732	0.393943	-0.541721	-1.37183	455	0.091732	0.393943	-0.541721	-1.37183	455	0.555596	0.774275	-0.354465	-0.941245	3072	0.303522	0.6324	-0.426624	-1.10951	1421	0.472764	0.728058	0.347084	0.984408
BONCI_TARGETS_OF_MIR15A_AND_MIR16_1	0.528129	0.776642	0.300559	0.957027	1379	0.127569	0.404601	-0.424377	-1.24203	657	0.104959	0.345184	0.385315	1.23472	217	0.804911	0.940648	0.301565	0.803967	5309	0.541454	0.757192	-0.29406	-0.955262	2755	0.824169	0.973762	0.286567	0.797583	4166	0.824169	0.973762	0.286567	0.797583	4166	0.513533	0.747332	0.304067	0.966503	2162	0.584885	0.830848	-0.335093	-0.923825	2700	0.0930496	0.343693	0.383328	1.24979
BONOME_OVARIAN_CANCER_POOR_SURVIVAL_UP	0.289575	0.580087	0.42271	1.11048	1049	0.264235	0.569191	-0.478555	-1.16158	1368	0.408527	0.679263	0.385634	1.02059	1283	0.906308	0.976567	0.293881	0.669877	5387	0.497366	0.728363	0.36413	0.972126	2454	0.597639	0.871597	-0.38749	-0.893457	2986	0.597639	0.871597	-0.38749	-0.893457	2986	0.55084	0.771327	0.360278	0.938594	2491	0.870569	0.969471	-0.313095	-0.689015	4223	0.519641	0.756936	0.357969	0.955764
BONOME_OVARIAN_CANCER_SURVIVAL_OPTIMAL_DEBULKING	0.239808	0.525592	-0.385347	-1.11527	1999	0.888035	0.95957	0.2502	0.829512	4274	0.795992	0.912688	-0.291694	-0.856031	7069	0.448744	0.770204	0.337615	0.990638	3304	0.301898	0.586045	0.290474	1.05218	1462	0.570632	0.857624	-0.304254	-0.946361	2863	0.570632	0.857624	-0.304254	-0.946361	2863	0.444854	0.70085	0.281967	0.998449	1689	0.868893	0.96865	0.260717	0.811561	4943	0.598969	0.802722	-0.281543	-0.939065
BONOME_OVARIAN_CANCER_SURVIVAL_SUBOPTIMAL_DEBULKING	0.907601	0.976537	0.237918	0.900178	608	0.00356544	0.0520489	0.386477	1.39058	16	0.883551	0.95164	-0.273665	-0.840962	8459	0.0967782	0.435633	0.380843	1.18697	786	0.560294	0.767839	0.248479	0.971105	2666	0.0483476	0.285928	0.363412	1.24611	236	0.0483476	0.285928	0.363412	1.24611	236	0.535899	0.762306	-0.269267	-0.976191	3619	0.0823569	0.35135	0.355238	1.20269	491	0.175867	0.469966	0.275127	1.08012
BOQUEST_STEM_CELL_CULTURED_VS_FRESH_UP	0.758914	0.912383	-0.290257	-0.869258	6789	0.0874517	0.335326	-0.35162	-1.20195	452	0.536415	0.771208	0.263372	0.975017	382	0.346636	0.704315	-0.295586	-1.02848	746	0.798275	0.896304	0.237595	0.904208	3794	0.0299919	0.223236	0.419152	1.35542	148	0.0299919	0.223236	0.419152	1.35542	148	0.0441558	0.207165	-0.349688	-1.23318	288	0.294674	0.622894	0.342214	1.07984	1681	0.0725976	0.301358	0.306267	1.17279
BOQUEST_STEM_CELL_DN	0.943135	0.989125	-0.257163	-0.720655	7479	0.278549	0.583539	-0.366117	-1.10131	1443	0.990771	0.999323	0.215734	0.736123	1502	0.332774	0.695568	-0.328667	-1.0456	991	0.962637	0.982252	-0.222975	-0.774599	4920	0.871623	0.987529	0.274761	0.762881	4419	0.871623	0.987529	0.274761	0.762881	4419	0.275187	0.559762	-0.335471	-1.08568	1657	0.801299	0.936302	0.301646	0.797447	4318	0.426017	0.696498	-0.313359	-1.00868
BOQUEST_STEM_CELL_UP	0.412162	0.693698	-0.358287	-1.02136	3354	0.00326672	0.0490786	-0.520971	-1.5908	16	0.00402808	0.0578924	-0.509653	-1.47883	34	0.012599	0.23451	-0.438957	-1.42988	34	0.0144334	0.122244	-0.390342	-1.3844	73	0.552068	0.848684	-0.344649	-0.939105	2708	0.552068	0.848684	-0.344649	-0.939105	2708	0.0232026	0.13992	-0.408182	-1.35281	141	0.971117	0.999978	-0.237604	-0.651423	4538	0.000284779	0.0164703	-0.512693	-1.68296
BORCZUK_MALIGNANT_MESOTHELIOMA_DN	0.281513	0.571709	0.374496	1.09904	870	0.564556	0.800043	0.377566	0.929098	2710	0.169503	0.443327	-0.475816	-1.22015	1254	0.184161	0.559987	0.466855	1.20003	1185	0.248253	0.535566	-0.371651	-1.12576	1278	0.392043	0.748575	0.468066	1.05563	1960	0.392043	0.748575	0.468066	1.05563	1960	0.335727	0.617192	-0.38071	-1.07319	1869	0.356561	0.678358	0.483849	1.09073	1836	0.0429952	0.225219	-0.50117	-1.421
BORCZUK_MALIGNANT_MESOTHELIOMA_UP	0.0836493	0.296587	-0.411853	-1.2344	749	0.000192234	0.00716466	-0.501685	-1.76975	0	0.360392	0.640632	-0.347054	-1.04976	3342	0.0734639	0.391552	-0.340098	-1.17548	164	0.16282	0.436271	0.292735	1.11257	775	0.000195963	0.00893472	-0.474428	-1.6119	0	0.000195963	0.00893472	-0.474428	-1.6119	0	0.0426475	0.203234	-0.35011	-1.23507	278	0.0431453	0.254881	-0.345543	-1.2326	168	0.175092	0.469063	-0.324681	-1.12691
BORLAK_LIVER_CANCER_EGF_UP	0.00662252	0.0955573	-0.709012	-1.71995	43	0.611443	0.824623	-0.351844	-0.905589	3173	0.741792	0.886523	-0.334097	-0.824861	5331	0.276226	0.648386	-0.425638	-1.12412	1047	0.812279	0.905069	-0.278731	-0.803137	4140	0.54956	0.846549	0.394017	0.933065	2749	0.54956	0.846549	0.394017	0.933065	2749	0.184635	0.459755	-0.452468	-1.21043	1018	0.482817	0.769819	-0.410007	-0.98218	2289	0.80733	0.907761	-0.291798	-0.789129
BOSCO_ALLERGEN_INDUCED_TH2_ASSOCIATED_MODULE	0.157122	0.41889	-0.445094	-1.21673	1198	0.00038835	0.0120413	-0.590287	-1.75914	1	0.292746	0.578548	-0.394964	-1.1003	2384	0.0296782	0.280016	-0.452869	-1.39254	94	0.730686	0.861969	-0.263183	-0.883515	3735	0.0415056	0.265978	-0.534831	-1.45427	203	0.0415056	0.265978	-0.534831	-1.45427	203	0.505784	0.742023	-0.310509	-0.973751	2972	0.0101359	0.116015	-0.579461	-1.59223	46	0.173815	0.467498	-0.377469	-1.17793
BOSCO_INTERFERON_INDUCED_ANTIVIRAL_MODULE	0.666256	0.863329	0.306659	0.878645	2161	0.955385	0.987423	-0.253483	-0.619701	4967	0.88558	0.95295	-0.289173	-0.724353	6423	0.486892	0.793013	0.393032	0.976099	3082	0.894533	0.949038	0.257875	0.754087	4384	0.622902	0.884415	0.373958	0.885563	3116	0.622902	0.884415	0.373958	0.885563	3116	0.710171	0.861594	-0.312073	-0.858495	3944	0.705373	0.892234	0.360265	0.831008	3662	0.214647	0.516623	-0.427841	-1.17905
BOUDOUKHA_BOUND_BY_IGF2BP2	0.0110468	0.117791	-0.684279	-1.86173	83	0.00174182	0.0320038	-0.524083	-1.61432	8	0.000246731	0.015605	-0.659477	-1.82594	1	0.000910747	0.0531508	-0.579938	-1.75319	2	0.0349718	0.195798	-0.411146	-1.36978	179	0.00199322	0.0441455	-0.57051	-1.66372	9	0.00199322	0.0441455	-0.57051	-1.66372	9	0.000170648	0.0110996	-0.627583	-1.95236	0	0.0165046	0.151754	-0.490352	-1.49248	72	0.00289325	0.0488483	-0.555117	-1.71237
BOYAULT_LIVER_CANCER_SUBCLASS_G1_DN	0.0680726	0.262845	-0.604886	-1.42687	438	0.051958	0.254441	-0.580885	-1.445	271	0.648645	0.840408	-0.370082	-0.880625	4522	0.0246407	0.266687	-0.619491	-1.5731	95	0.322011	0.603545	-0.394129	-1.08797	1639	0.587108	0.865899	-0.394352	-0.900941	2941	0.587108	0.865899	-0.394352	-0.900941	2941	0.830598	0.925506	-0.298837	-0.770882	4554	0.498355	0.779287	-0.427759	-0.971341	2423	0.284049	0.588065	-0.434695	-1.1269
BOYAULT_LIVER_CANCER_SUBCLASS_G1_UP	0.442406	0.716	-0.368606	-1.00557	3375	0.506242	0.763574	-0.31948	-0.974155	2635	0.309837	0.595346	0.3201	1.05233	588	0.30399	0.674178	-0.351971	-1.07096	997	0.0208717	0.148616	0.417785	1.39835	101	0.237827	0.607462	-0.398055	-1.14281	1181	0.237827	0.607462	-0.398055	-1.14281	1181	0.100049	0.332428	0.37401	1.21966	411	0.624115	0.850259	-0.309951	-0.91236	2820	0.102963	0.362299	0.365559	1.22851
BOYAULT_LIVER_CANCER_SUBCLASS_G12_UP	0.878307	0.966164	0.272174	0.745231	2987	0.572446	0.804561	-0.357296	-0.930055	2974	0.184739	0.463587	0.429944	1.19711	551	0.5476	0.828389	0.397118	0.940785	3341	0.56808	0.772814	-0.331609	-0.932885	2907	0.29783	0.664707	0.447699	1.11656	1495	0.29783	0.664707	0.447699	1.11656	1495	0.831996	0.926352	0.286328	0.783656	3733	0.720846	0.902463	0.350739	0.819466	3782	0.670178	0.842883	0.308992	0.868762
BOYAULT_LIVER_CANCER_SUBCLASS_G123_UP	0.775473	0.920577	0.288206	0.818058	2579	0.924517	0.97558	-0.259119	-0.693627	4739	0.350968	0.633056	-0.437152	-1.08352	2520	0.462254	0.778846	0.408982	0.996918	2883	0.438531	0.689383	-0.347961	-1.00674	2232	0.432951	0.775369	0.391064	1.01289	2188	0.432951	0.775369	0.391064	1.01289	2188	0.160478	0.428731	-0.452868	-1.22878	885	0.437874	0.738616	0.391444	1.00896	2339	0.402634	0.679564	-0.380606	-1.03413
BOYAULT_LIVER_CANCER_SUBCLASS_G2	0.439005	0.713793	0.397596	1.00277	1622	0.9704	0.992838	-0.247745	-0.568997	5015	0.715143	0.87431	-0.369821	-0.82854	4764	0.179631	0.555027	-0.528789	-1.25979	738	0.475461	0.713539	-0.384384	-0.987023	2421	0.568857	0.856698	-0.41967	-0.919779	2812	0.568857	0.856698	-0.41967	-0.919779	2812	0.754045	0.88678	0.322658	0.81056	3448	0.405746	0.71587	0.484375	1.05151	2089	0.785395	0.897514	-0.320786	-0.778026
BOYAULT_LIVER_CANCER_SUBCLASS_G23_UP	0.394678	0.678111	0.353121	1.02665	1230	0.0589724	0.273083	-0.506208	-1.38606	302	0.0389414	0.206933	0.489294	1.44355	102	0.545411	0.82782	0.376062	0.938054	3446	0.10948	0.35902	0.429508	1.28	536	0.718997	0.931712	-0.320864	-0.834932	3553	0.718997	0.931712	-0.320864	-0.834932	3553	0.185546	0.460936	0.406453	1.18658	818	0.563757	0.817559	-0.350768	-0.93172	2634	0.186782	0.48344	0.391474	1.17777
BOYAULT_LIVER_CANCER_SUBCLASS_G3_DN	0.298843	0.589852	-0.486624	-1.13222	1911	0.150521	0.437677	-0.540319	-1.28896	779	0.118795	0.369905	-0.56203	-1.31051	815	0.696803	0.896562	-0.336974	-0.842413	2789	0.272099	0.557803	-0.421608	-1.13128	1378	0.567203	0.856104	-0.413369	-0.917049	2818	0.567203	0.856104	-0.413369	-0.917049	2818	0.100383	0.332673	-0.525546	-1.33233	550	0.971974	0.999978	0.247268	0.550344	4993	0.429296	0.698226	-0.40359	-1.02397
BOYAULT_LIVER_CANCER_SUBCLASS_G3_UP	0.133173	0.382624	-0.418188	-1.20628	1105	0.000192976	0.00716466	-0.504167	-1.68988	0	0.0902256	0.320406	0.340353	1.19146	107	0.124053	0.482542	-0.357568	-1.16627	343	0.170878	0.446074	0.313592	1.1295	824	0.0112515	0.131061	-0.442711	-1.41869	56	0.0112515	0.131061	-0.442711	-1.41869	56	0.553326	0.773114	-0.285183	-0.958824	3418	0.0513189	0.279305	-0.371021	-1.26123	213	0.304864	0.605989	-0.32158	-1.06833
BOYAULT_LIVER_CANCER_SUBCLASS_G6_UP	0.473383	0.738399	-0.386924	-0.983977	3307	0.76419	0.902851	-0.305449	-0.817645	3917	0.894397	0.95677	-0.286314	-0.737316	6656	0.666615	0.883884	0.342959	0.874661	4270	0.788941	0.891275	-0.272891	-0.83187	4051	0.707259	0.926086	-0.34263	-0.824228	3536	0.707259	0.926086	-0.34263	-0.824228	3536	0.419989	0.680526	-0.355808	-1.01591	2369	0.459228	0.753537	0.413157	1.00011	2415	0.914483	0.960156	-0.255131	-0.727708
BOYLAN_MULTIPLE_MYELOMA_C_CLUSTER_UP	0.669228	0.864658	-0.365753	-0.845259	4266	0.792853	0.915348	-0.316371	-0.780387	4148	0.960229	0.986242	0.242685	0.64227	3017	0.571572	0.840886	0.403346	0.922956	3405	0.220016	0.504811	0.442269	1.18074	1085	0.193645	0.556557	0.532629	1.24119	968	0.193645	0.556557	0.532629	1.24119	968	0.221066	0.502082	-0.47124	-1.18852	1210	0.0906274	0.366649	0.605802	1.37986	467	0.117604	0.387514	0.491525	1.31235
BOYLAN_MULTIPLE_MYELOMA_C_D_DN	0.495937	0.754209	-0.343045	-0.976416	4027	0.0336445	0.20168	-0.439809	-1.37104	172	0.117505	0.367968	-0.415349	-1.20771	1024	0.0175439	0.247959	-0.430066	-1.39777	49	0.916585	0.959903	-0.23184	-0.824625	4680	0.0122761	0.13878	-0.541819	-1.5388	60	0.0122761	0.13878	-0.541819	-1.5388	60	0.033971	0.17684	-0.399726	-1.32139	205	0.1178	0.413428	-0.463771	-1.27858	543	0.303538	0.604626	-0.324786	-1.06885
BOYLAN_MULTIPLE_MYELOMA_C_D_UP	0.0762224	0.279409	0.367016	1.2373	158	0.619548	0.829843	-0.292205	-0.929487	3181	0.213848	0.49741	0.326208	1.10389	348	0.202135	0.57997	0.411793	1.15232	1400	0.0795176	0.305555	0.360118	1.24174	388	0.309145	0.675739	-0.356088	-1.07479	1554	0.309145	0.675739	-0.356088	-1.07479	1554	0.00901578	0.0770488	0.42552	1.43393	35	0.459986	0.754086	-0.315594	-0.990554	2005	0.0808176	0.321016	0.355311	1.23277
BOYLAN_MULTIPLE_MYELOMA_C_DN	0.634498	0.846674	0.308344	0.896467	1978	0.0344895	0.204866	-0.540836	-1.45399	176	0.784877	0.908612	0.282552	0.833607	2075	0.641975	0.87319	-0.329603	-0.892705	2339	0.28685	0.572572	0.36944	1.10099	1406	0.88695	0.990362	0.285788	0.720871	4471	0.88695	0.990362	0.285788	0.720871	4471	0.907793	0.959628	0.257473	0.751653	4006	0.897626	0.981047	-0.279333	-0.707457	4234	0.529964	0.763115	-0.340115	-0.952258
BOYLAN_MULTIPLE_MYELOMA_C_UP	0.970501	0.99913	0.232703	0.652389	3256	0.707625	0.876086	-0.340035	-0.838759	3702	0.979549	0.994873	-0.244976	-0.604827	7040	0.518993	0.813475	0.392665	0.957145	3237	0.599058	0.791414	-0.319003	-0.919177	3053	0.202276	0.565466	0.515141	1.22771	1012	0.202276	0.565466	0.515141	1.22771	1012	0.859456	0.937327	0.275852	0.771614	3821	0.060404	0.302162	0.617181	1.44198	316	0.941191	0.972228	0.244388	0.707247
BOYLAN_MULTIPLE_MYELOMA_D_DN	0.404674	0.687089	-0.404107	-1.03423	2856	0.0168474	0.13496	-0.583354	-1.53829	86	0.90092	0.959998	-0.282718	-0.730845	6755	0.0954774	0.433233	-0.471584	-1.31074	341	0.35102	0.62574	-0.343129	-1.0505	1805	0.439512	0.779459	-0.41956	-1.00929	2197	0.439512	0.779459	-0.41956	-1.00929	2197	0.602335	0.80327	-0.318845	-0.916522	3404	0.190309	0.512886	-0.545765	-1.25313	922	0.461773	0.720917	-0.347024	-0.993231
BOYLAN_MULTIPLE_MYELOMA_D_UP	0.304105	0.5952	-0.414737	-1.09968	2229	0.145211	0.429455	-0.417806	-1.2228	748	0.549836	0.780534	0.297597	0.94358	1174	0.372847	0.722599	-0.355454	-1.0347	1276	0.514634	0.740623	0.301121	0.968749	2531	0.388798	0.746446	-0.390742	-1.04314	1908	0.388798	0.746446	-0.390742	-1.04314	1908	0.453416	0.707632	0.317319	0.994683	1897	0.670105	0.872276	-0.326422	-0.870284	3117	0.472105	0.72756	0.304369	0.984211
BOYLAN_MULTIPLE_MYELOMA_PCA3_DN	0.674735	0.86748	-0.348269	-0.855556	4515	0.0140601	0.121315	-0.612262	-1.56648	72	0.604494	0.813782	-0.366896	-0.919041	4384	0.10019	0.441378	-0.492107	-1.33095	369	0.624439	0.80436	0.309791	0.905901	3060	0.129763	0.46121	-0.559179	-1.33614	646	0.129763	0.46121	-0.559179	-1.33614	646	0.345596	0.625549	-0.39382	-1.07282	1906	0.0755154	0.336023	-0.593931	-1.40907	358	0.69956	0.857358	-0.310507	-0.855699
BOYLAN_MULTIPLE_MYELOMA_PCA3_UP	0.629368	0.844037	-0.340516	-0.890885	4538	0.08619	0.332494	-0.475771	-1.32407	439	0.298068	0.582966	0.342018	1.06478	678	0.614288	0.861338	0.347007	0.90486	4006	0.567828	0.77268	0.299936	0.943695	2770	0.836579	0.976957	-0.294958	-0.751262	4166	0.836579	0.976957	-0.294958	-0.751262	4166	0.416898	0.678987	-0.344976	-1.02126	2402	0.922336	0.987464	-0.263227	-0.69919	4310	0.631818	0.82134	-0.30708	-0.903923
BRACHAT_RESPONSE_TO_CAMPTOTHECIN_DN	0.00575758	0.0924327	-0.747067	-1.79383	37	0.0637642	0.283274	-0.548246	-1.41109	330	0.00484745	0.0637886	-0.684971	-1.65247	33	0.00179533	0.0879713	-0.712981	-1.8293	6	0.0168002	0.132658	-0.553943	-1.55836	85	0.17721	0.531054	-0.523094	-1.26591	887	0.17721	0.531054	-0.523094	-1.26591	887	0.00145085	0.0239295	-0.670376	-1.77061	7	0.106096	0.393916	-0.544728	-1.34413	502	0.00615129	0.0753121	-0.641094	-1.697
BRACHAT_RESPONSE_TO_METHOTREXATE_DN	0.00513809	0.0887312	-0.789982	-1.74987	31	0.0292466	0.186381	-0.681938	-1.54484	150	0.0042592	0.059713	-0.761656	-1.67468	27	0.000239693	0.0324009	-0.838409	-1.94315	0	0.00647694	0.0766984	-0.668733	-1.68184	32	0.151955	0.498021	-0.623394	-1.33252	753	0.151955	0.498021	-0.623394	-1.33252	753	0.000553812	0.0139072	-0.814401	-1.94411	2	0.29493	0.623201	-0.521569	-1.14779	1430	0.00858664	0.0911876	-0.687171	-1.64151
BRCA1_DN.V1_DN	0.918952	0.982151	-0.266955	-0.713861	6802	0.785742	0.912096	-0.287279	-0.821676	4022	0.890621	0.955124	-0.279866	-0.762803	7083	0.814162	0.944378	0.297721	0.806145	5449	0.182224	0.459095	-0.354419	-1.16345	938	0.762224	0.948155	0.307333	0.821569	3865	0.762224	0.948155	0.307333	0.821569	3865	0.641165	0.82401	0.28832	0.917104	2706	0.809714	0.941891	0.314736	0.769377	4267	0.63975	0.82555	0.278156	0.917186
BREDEMEYER_RAG_SIGNALING_NOT_VIA_ATM_DN	0.933879	0.986776	-0.267909	-0.668799	6383	0.0629344	0.281138	-0.544747	-1.40966	325	0.500189	0.746674	0.327103	0.965046	1322	0.450027	0.770733	-0.366589	-0.993194	1656	0.239959	0.525958	0.382686	1.14047	1176	0.768722	0.95144	-0.327502	-0.778021	3838	0.768722	0.95144	-0.327502	-0.778021	3838	0.740372	0.879646	0.294029	0.852211	3267	0.887042	0.976401	-0.29553	-0.701126	4216	0.119122	0.389832	0.419156	1.26105
BREDEMEYER_RAG_SIGNALING_NOT_VIA_ATM_UP	0.805869	0.936309	-0.309891	-0.770595	5491	0.478734	0.745682	-0.371225	-0.989127	2464	0.488113	0.737479	0.332052	0.973989	1313	0.846677	0.956425	0.304848	0.760417	5350	0.568915	0.773322	-0.315534	-0.934994	2909	0.961895	1	-0.24927	-0.62125	4770	0.961895	1	-0.24927	-0.62125	4770	0.986377	0.995578	-0.225498	-0.624937	5502	0.990863	0.999978	-0.212187	-0.540443	4662	0.925513	0.964301	0.247062	0.737726
BREDEMEYER_RAG_SIGNALING_VIA_ATM_NOT_VIA_NFKB_UP	0.306135	0.597572	0.39064	1.08807	1027	0.568991	0.802227	0.357503	0.931363	2733	0.709933	0.871786	-0.34202	-0.844422	5102	0.410395	0.74714	0.419395	1.02854	2589	0.701648	0.846498	-0.300935	-0.867116	3576	0.422915	0.769786	0.420924	1.02018	2114	0.422915	0.769786	0.420924	1.02018	2114	0.678384	0.843484	-0.324789	-0.868869	3743	0.909869	0.984657	0.284035	0.671387	4784	0.457487	0.717593	-0.36838	-0.996232
BRF1_TARGET_GENES	0.581402	0.812486	-0.377491	-0.917863	3863	0.709653	0.877098	-0.327336	-0.847061	3675	0.15304	0.41892	-0.510011	-1.25389	1094	0.298606	0.668686	0.458111	1.11667	1862	0.490311	0.723065	-0.340105	-0.975973	2504	0.900458	0.99389	0.281168	0.70123	4522	0.900458	0.99389	0.281168	0.70123	4522	0.356616	0.63333	-0.395633	-1.06589	1980	0.992618	0.999978	-0.209862	-0.517842	4705	0.283443	0.587231	0.384537	1.10771
BRN2_01	0.444739	0.717703	-0.347972	-1.00222	3685	0.551337	0.792839	-0.298253	-0.956639	2845	0.958229	0.985457	0.231998	0.812148	1146	0.52153	0.815052	0.328682	0.958124	3790	0.460959	0.705553	-0.276357	-0.992927	2384	0.804484	0.965449	0.274373	0.841683	3982	0.804484	0.965449	0.274373	0.841683	3982	0.244632	0.530145	-0.326587	-1.0954	1503	0.76091	0.920307	-0.279636	-0.864201	3312	0.798806	0.903706	0.245737	0.890577
BROCKE_APOPTOSIS_REVERSED_BY_IL6	0.566637	0.803014	0.28488	0.952328	1266	0.0298045	0.18831	-0.45585	-1.40414	153	0.307827	0.593035	0.314336	1.04881	526	0.100939	0.443337	0.456257	1.26352	687	0.890025	0.946276	0.239981	0.816796	4353	0.981916	1	0.226065	0.658911	4940	0.981916	1	0.226065	0.658911	4940	0.817067	0.918628	0.258166	0.859803	3331	0.478803	0.766928	0.347773	0.981508	2608	0.384285	0.667843	0.297708	1.0207
BROWN_MYELOID_CELL_DEVELOPMENT_DN	0.287033	0.577824	0.326641	1.07264	683	0.35735	0.656544	-0.345172	-1.04841	1849	0.230728	0.515161	0.334741	1.10028	427	0.625557	0.866848	0.328705	0.902795	4214	0.332992	0.612587	0.314125	1.05438	1627	0.0684137	0.342235	-0.463539	-1.33883	341	0.0684137	0.342235	-0.463539	-1.33883	341	0.379536	0.651596	0.313976	1.02821	1568	0.0930809	0.372021	-0.430359	-1.2865	412	0.178764	0.474537	0.339853	1.1466
BROWN_MYELOID_CELL_DEVELOPMENT_UP	0.0126856	0.125504	-0.600806	-1.60901	93	0.0813772	0.322645	-0.455606	-1.31338	415	0.0947951	0.328447	-0.468546	-1.27707	753	0.619752	0.864217	-0.306633	-0.918033	2051	0.0446342	0.221086	-0.412554	-1.35429	229	0.323327	0.690243	-0.412273	-1.0901	1593	0.323327	0.690243	-0.412273	-1.0901	1593	0.0180243	0.120002	-0.476886	-1.45147	103	0.296401	0.624546	-0.412174	-1.10926	1366	0.00878951	0.0924237	-0.515979	-1.56576
BROWNE_HCMV_INFECTION_10HR_DN	0.230865	0.515548	0.399077	1.14565	738	0.975213	0.994024	-0.234194	-0.617564	5035	0.00220264	0.0459678	0.664881	1.93868	5	0.288219	0.659257	0.453003	1.12504	1824	0.0173682	0.135363	0.515588	1.51453	84	0.887533	0.990362	-0.285907	-0.695123	4434	0.887533	0.990362	-0.285907	-0.695123	4434	0.0952274	0.324106	0.454831	1.30819	422	0.797089	0.934492	-0.315004	-0.777284	3778	0.304494	0.605604	0.368491	1.08982
BROWNE_HCMV_INFECTION_10HR_UP	0.00689906	0.0962785	0.52668	1.63664	18	0.26213	0.566811	0.392876	1.12127	1274	0.00586643	0.0704059	0.552249	1.72739	12	0.0192778	0.254002	0.580062	1.51913	125	0.00444624	0.0603615	0.50754	1.61285	21	0.115302	0.437023	0.468962	1.28692	589	0.115302	0.437023	0.468962	1.28692	589	0.00257069	0.0342051	0.534582	1.65257	10	0.0578078	0.295281	0.544296	1.41451	307	0.00027894	0.0164703	0.595498	1.8996
BROWNE_HCMV_INFECTION_12HR_DN	0.812603	0.939387	-0.296167	-0.783483	5944	0.0264085	0.175928	-0.505292	-1.45661	134	0.654094	0.843161	0.287186	0.906834	1421	0.267445	0.640364	-0.37843	-1.10158	915	0.292399	0.578045	-0.338185	-1.08213	1480	0.408822	0.761493	-0.383666	-1.02763	2001	0.408822	0.761493	-0.383666	-1.02763	2001	0.0747929	0.281226	0.414018	1.28922	315	0.22745	0.554865	-0.433416	-1.16643	1048	0.901936	0.954236	-0.25452	-0.758349
BROWNE_HCMV_INFECTION_12HR_UP	0.100788	0.329057	0.381992	1.23442	242	0.883923	0.957825	0.260066	0.780537	4271	0.25013	0.536745	0.334502	1.08514	480	0.0179158	0.249062	0.561099	1.52011	119	0.116835	0.371478	0.367644	1.21595	566	0.187537	0.547275	0.416604	1.18476	941	0.187537	0.547275	0.416604	1.18476	941	0.212613	0.491817	0.348042	1.12629	889	0.372171	0.691666	0.374976	1.04459	2005	0.0281159	0.175119	0.418457	1.39763
BROWNE_HCMV_INFECTION_14HR_DN	0.555239	0.795099	0.267993	0.966553	778	0.171032	0.464927	-0.339614	-1.13639	887	0.203568	0.485472	0.303291	1.09166	193	0.986556	0.999763	-0.233149	-0.787665	2494	0.00307125	0.0490577	0.383734	1.4237	14	0.466906	0.795611	-0.315225	-0.992962	2341	0.466906	0.795611	-0.315225	-0.992962	2341	0.00299076	0.0377357	0.393219	1.42151	10	0.440878	0.740463	-0.308255	-0.997447	1908	0.204515	0.505599	-0.33005	-1.12178
BROWNE_HCMV_INFECTION_14HR_UP	0.000975134	0.0467492	0.481235	1.6357	1	0.195545	0.494972	0.355606	1.13967	947	0.00898588	0.0903461	0.448163	1.52777	13	0.0243937	0.266456	0.518863	1.46261	169	0.000408747	0.0144017	0.464021	1.61261	1	0.118933	0.443672	0.401022	1.22716	592	0.118933	0.443672	0.401022	1.22716	592	0.000250878	0.0110996	0.520761	1.76928	0	0.00815892	0.104964	0.507293	1.52542	45	0.00769477	0.0854912	0.413495	1.44198
BROWNE_HCMV_INFECTION_16HR_DN	0.0881981	0.306289	-0.517475	-1.33712	626	0.567541	0.80122	-0.334356	-0.935325	2877	0.0169158	0.131574	-0.564129	-1.48299	128	0.0437482	0.317247	-0.499222	-1.4176	154	0.984278	0.992051	-0.213251	-0.666084	5070	0.569805	0.857134	-0.354027	-0.924353	2807	0.569805	0.857134	-0.354027	-0.924353	2807	0.13721	0.392624	-0.424182	-1.23508	780	0.369953	0.690252	-0.416622	-1.06114	1740	0.419962	0.692567	-0.349306	-1.01837
BROWNE_HCMV_INFECTION_16HR_UP	0.0264005	0.153255	0.367627	1.30733	40	0.988805	0.998543	-0.220743	-0.73922	5122	0.00903342	0.0907354	0.401027	1.43196	9	0.0522116	0.34284	0.446554	1.31451	385	0.00844316	0.0893413	0.377596	1.38208	40	0.3001	0.666643	0.335982	1.07073	1495	0.3001	0.666643	0.335982	1.07073	1495	0.000266667	0.0110996	0.467428	1.66818	0	0.929286	0.989365	0.249099	0.780772	5295	0.000358809	0.0164703	0.409196	1.50761
BROWNE_HCMV_INFECTION_18HR_DN	0.0911415	0.311949	-0.464337	-1.28778	712	0.0608207	0.277051	0.439075	1.32827	291	0.000240298	0.015605	-0.607479	-1.7167	1	0.0600982	0.361534	0.474185	1.32716	415	0.00429688	0.0588552	-0.446831	-1.53002	21	0.049265	0.289192	0.498557	1.40258	247	0.049265	0.289192	0.498557	1.40258	247	0.0717179	0.274355	-0.397909	-1.27006	424	0.00260756	0.052714	0.617357	1.69631	13	0.000294551	0.0164703	-0.607549	-1.92893
BROWNE_HCMV_INFECTION_18HR_UP	0.00104548	0.0468233	0.497606	1.70965	1	0.646853	0.844652	-0.285384	-0.92197	3329	0.00215983	0.0459178	0.495401	1.70758	2	0.0742736	0.393407	0.45218	1.28843	523	0.000410931	0.0144017	0.456662	1.60943	1	0.967911	1	0.236012	0.732121	4795	0.967911	1	0.236012	0.732121	4795	0.000252398	0.0110996	0.532314	1.83876	0	0.98715	0.999978	-0.220872	-0.691676	4301	0.000328299	0.0164703	0.492577	1.74653
BROWNE_HCMV_INFECTION_1HR_DN	0.805628	0.936309	-0.288173	-0.819081	6527	0.86642	0.948936	0.256752	0.820482	4215	0.335108	0.619929	-0.36979	-1.06931	2895	0.472246	0.785311	0.341314	0.979774	3351	0.240254	0.526197	0.310111	1.09679	1170	0.787217	0.959203	0.278846	0.840817	3928	0.787217	0.959203	0.278846	0.840817	3928	0.711077	0.86199	0.263716	0.911747	2817	0.685909	0.88283	0.297778	0.887924	3825	0.0705579	0.296297	-0.387878	-1.26667
BROWNE_HCMV_INFECTION_20HR_DN	0.81585	0.940211	-0.29496	-0.784688	6011	0.224041	0.527586	-0.391683	-1.14275	1149	0.990865	0.999323	-0.226823	-0.613391	7809	0.0567647	0.353626	-0.458724	-1.35799	192	0.041235	0.212547	0.418209	1.35357	202	0.0802457	0.370273	-0.505993	-1.36529	391	0.0802457	0.370273	-0.505993	-1.36529	391	0.31417	0.596905	0.338961	1.0673	1316	0.0868257	0.360812	-0.499194	-1.35324	403	0.670534	0.842969	-0.294778	-0.886357
BROWNE_HCMV_INFECTION_20HR_UP	0.12289	0.366466	0.321027	1.14851	181	0.0404564	0.224288	0.385331	1.29971	194	0.853824	0.938303	0.246108	0.881456	881	0.0276807	0.275561	0.478417	1.41359	205	0.370111	0.639407	0.278625	1.0251	1797	0.00441324	0.0750401	0.473592	1.50927	21	0.00441324	0.0750401	0.473592	1.50927	21	0.00267666	0.0352122	0.395658	1.42042	9	0.00192746	0.0455139	0.507872	1.60147	10	0.0828729	0.325739	0.319532	1.18063
BROWNE_HCMV_INFECTION_24HR_DN	0.0716523	0.271112	-0.484911	-1.32838	548	0.404983	0.691731	-0.336681	-1.02463	2096	0.27375	0.558822	-0.397708	-1.11069	2238	0.0160891	0.247493	-0.474922	-1.45847	51	0.203986	0.485907	-0.335734	-1.13108	1043	0.642239	0.89435	-0.318382	-0.895343	3189	0.642239	0.89435	-0.318382	-0.895343	3189	0.375106	0.648133	-0.330246	-1.03682	2205	0.406562	0.71587	-0.356135	-1.01751	1870	0.193095	0.49075	-0.370561	-1.15877
BROWNE_HCMV_INFECTION_24HR_UP	0.387745	0.673569	0.30078	1.01721	809	0.0149533	0.125717	0.461566	1.4527	71	0.270794	0.556153	-0.388418	-1.10641	2278	0.0206319	0.255695	0.534856	1.49879	142	0.2345	0.520743	-0.319608	-1.10446	1198	0.0116139	0.133612	0.514103	1.54125	57	0.0116139	0.133612	0.514103	1.54125	57	0.476752	0.722815	-0.305862	-0.989055	2870	0.0345198	0.226159	0.48263	1.41422	192	0.818594	0.913182	-0.262335	-0.84034
BROWNE_HCMV_INFECTION_2HR_DN	0.153778	0.414218	0.45126	1.25018	516	0.886464	0.958909	0.282516	0.712592	4223	0.0593607	0.258912	0.487667	1.38183	168	0.406995	0.745076	0.42785	1.03327	2524	0.0931944	0.332989	0.459148	1.31328	455	0.466227	0.795212	0.419194	0.992687	2332	0.466227	0.795212	0.419194	0.992687	2332	0.101096	0.334063	0.473273	1.31001	451	0.0148277	0.143181	0.697792	1.60957	76	0.100454	0.358029	0.453854	1.30739
BROWNE_HCMV_INFECTION_30MIN_DN	0.916756	0.981197	-0.266964	-0.717783	6860	0.403306	0.69098	0.348725	1.0252	1951	0.000500751	0.0229531	0.63879	2.06774	0	0.806485	0.941308	0.299064	0.807162	5396	0.00800821	0.0867458	0.458158	1.50867	38	0.926595	1	0.259072	0.717359	4720	0.926595	1	0.259072	0.717359	4720	0.0201231	0.128325	0.440648	1.41304	84	0.67342	0.87445	0.327167	0.870937	3589	0.0758621	0.309785	0.384264	1.27555
BROWNE_HCMV_INFECTION_48HR_DN	0.550801	0.792154	-0.317823	-0.960224	5019	0.871523	0.951857	0.247172	0.866476	4198	0.0382902	0.205193	-0.409027	-1.24727	360	0.913836	0.978702	-0.250136	-0.879743	1855	0.0302798	0.180792	-0.320038	-1.22802	157	0.675188	0.91196	0.276664	0.917509	3327	0.675188	0.91196	0.276664	0.917509	3327	0.131575	0.384901	-0.318629	-1.13666	872	0.096309	0.377621	0.374472	1.21846	560	0.00270653	0.0467981	-0.408049	-1.43407
BROWNE_HCMV_INFECTION_48HR_UP	0.892782	0.971103	-0.269973	-0.766123	7210	0.00697134	0.0801675	-0.477527	-1.50896	35	0.648161	0.840397	0.269584	0.928653	898	0.890716	0.971112	0.273065	0.778065	6283	0.750342	0.871636	-0.25406	-0.892533	3843	0.0271566	0.212065	-0.477633	-1.4268	135	0.0271566	0.212065	-0.477633	-1.4268	135	0.925324	0.968365	-0.243903	-0.802582	5575	0.0602382	0.301818	-0.426139	-1.31586	262	0.0896919	0.337141	-0.381966	-1.24257
BROWNE_HCMV_INFECTION_4HR_DN	0.941701	0.988946	-0.255385	-0.742596	7914	0.168675	0.461674	0.346	1.14713	811	0.755283	0.892639	-0.298624	-0.879121	6718	0.0820896	0.408654	0.426293	1.25256	604	0.937536	0.970303	-0.227253	-0.826338	4832	0.0177994	0.169875	0.461157	1.4377	87	0.0177994	0.169875	0.461157	1.4377	87	0.459603	0.711418	0.278678	0.993321	1734	0.110581	0.401718	0.402914	1.23757	625	0.18539	0.482671	-0.338941	-1.1361
BROWNE_HCMV_INFECTION_6HR_DN	0.0111392	0.117791	0.423027	1.44522	21	0.567199	0.801146	-0.299106	-0.949671	2911	0.00349162	0.0550525	0.483021	1.65921	4	0.301666	0.672254	0.378629	1.07301	2117	0.000204082	0.00935865	0.466588	1.6369	0	0.5552	0.850086	0.312099	0.946117	2775	0.5552	0.850086	0.312099	0.946117	2775	0.00200501	0.029735	0.446059	1.52877	7	0.978655	0.999978	0.230897	0.677167	5455	0.000324254	0.0164703	0.453413	1.59769
BROWNE_HCMV_INFECTION_6HR_UP	0.925007	0.984252	0.259559	0.706144	3206	0.30404	0.607572	0.454464	1.11833	1459	0.800172	0.91482	-0.328801	-0.785274	5577	0.0345562	0.295542	0.636467	1.49706	210	0.0690262	0.283332	-0.497846	-1.38211	352	0.413738	0.764193	0.455093	1.03627	2059	0.413738	0.764193	0.455093	1.03627	2059	0.891019	0.952497	-0.279963	-0.730002	4880	0.2384	0.567155	0.560871	1.21757	1227	0.0213497	0.150427	0.551399	1.54034
BROWNE_HCMV_INFECTION_8HR_DN	0.976925	1	0.232031	0.631251	3386	0.96331	0.990948	-0.246114	-0.607086	5040	0.176839	0.453129	0.439912	1.21206	535	0.999344	1	0.18872	0.445166	6088	0.449673	0.696576	0.360587	0.998391	2197	0.761295	0.948113	0.348027	0.784907	3807	0.761295	0.948113	0.348027	0.784907	3807	0.609416	0.806521	0.334118	0.904712	2756	0.960223	0.998753	-0.259802	-0.571735	4658	0.562699	0.781966	0.331772	0.92681
BROWNE_HCMV_INFECTION_8HR_UP	0.0752246	0.277492	0.41629	1.30397	200	0.389768	0.681481	0.354219	1.03473	1896	0.148114	0.412653	0.37511	1.18447	321	0.0226685	0.261779	0.569421	1.50896	148	0.521027	0.744618	-0.301388	-0.964388	2638	0.729442	0.935861	0.305343	0.847791	3698	0.729442	0.935861	0.305343	0.847791	3698	0.117758	0.3641	0.394668	1.23193	497	0.432538	0.734178	0.372261	1.01278	2320	0.00833797	0.0892839	0.483563	1.55921
BRUECKNER_TARGETS_OF_MIRLET7A3_DN	0.191361	0.465064	-0.467912	-1.20691	1359	0.0241011	0.166417	-0.548344	-1.49358	123	0.524487	0.763593	-0.369303	-0.96649	3983	0.318731	0.685999	-0.380175	-1.07484	1134	0.0781067	0.302164	-0.423994	-1.31612	400	0.0116489	0.133784	-0.6763	-1.6677	57	0.0116489	0.133784	-0.6763	-1.6677	57	0.742135	0.880683	-0.292926	-0.849369	4198	0.161699	0.4773	-0.505442	-1.25908	764	0.716349	0.865213	-0.296876	-0.860812
BRUECKNER_TARGETS_OF_MIRLET7A3_UP	0.258437	0.545495	-0.420109	-1.1334	1944	0.000773246	0.0192826	-0.565811	-1.69514	3	0.261561	0.548746	0.332613	1.07492	525	0.0576865	0.35647	-0.44357	-1.32801	190	0.425785	0.680676	0.306384	1.00748	2073	0.445916	0.783484	-0.357135	-1.00263	2221	0.445916	0.783484	-0.357135	-1.00263	2221	0.697771	0.855471	-0.288031	-0.884926	4037	0.31342	0.641605	-0.381369	-1.08107	1447	0.978399	0.990478	0.219567	0.728083
BRUINS_UVC_RESPONSE_EARLY_LATE	0.442308	0.71599	0.273232	0.995747	528	0.451363	0.724959	-0.28989	-0.9978	2333	0.0920245	0.323864	0.314919	1.15138	74	0.386423	0.731852	0.33812	1.01635	2942	0.0471541	0.227301	0.326465	1.22711	226	0.247835	0.6183	-0.338127	-1.09818	1258	0.247835	0.6183	-0.338127	-1.09818	1258	0.0182996	0.120841	0.348621	1.28054	64	0.719134	0.901055	-0.268437	-0.901399	2987	0.0679728	0.290314	0.313207	1.18476
BRUINS_UVC_RESPONSE_MIDDLE	0.270502	0.559246	-0.418319	-1.1237	2021	0.507949	0.764674	-0.327961	-0.973894	2619	0.752441	0.890926	0.271012	0.872582	1540	0.409186	0.746443	-0.340862	-1.0138	1371	0.99072	0.996238	0.207541	0.678665	4803	0.910439	0.996129	0.263273	0.735303	4604	0.910439	0.996129	0.263273	0.735303	4604	0.954321	0.98182	0.235744	0.756013	4052	0.66329	0.868459	-0.326	-0.873569	3076	0.908558	0.957452	-0.251237	-0.76239
BRUINS_UVC_RESPONSE_VIA_TP53_GROUP_B	0.477199	0.740736	-0.325228	-0.988716	4415	0.974958	0.99387	0.227324	0.805629	4671	0.362413	0.642504	-0.340998	-1.0451	3447	0.78667	0.933531	0.280856	0.873065	6349	0.402093	0.663726	-0.260161	-1.01007	2112	0.559216	0.852252	0.287533	0.958501	2766	0.559216	0.852252	0.287533	0.958501	2766	0.150395	0.413671	-0.31093	-1.12025	1008	0.977156	0.999978	0.229951	0.754407	5731	0.866297	0.937291	-0.243363	-0.863355
BRUINS_UVC_RESPONSE_VIA_TP53_GROUP_C	0.532011	0.778952	-0.368577	-0.950694	3780	0.573043	0.805165	0.336641	0.929713	2788	0.850099	0.936711	-0.297034	-0.775355	6430	0.167831	0.540766	0.471364	1.21664	1080	0.179926	0.456778	-0.381806	-1.18084	924	0.144887	0.487194	0.484296	1.26737	733	0.144887	0.487194	0.484296	1.26737	733	0.688306	0.850083	0.292881	0.884414	2989	0.0203851	0.16939	0.613183	1.55061	107	0.462282	0.721048	0.318974	0.990543
BRUINS_UVC_RESPONSE_VIA_TP53_GROUP_D	0.478794	0.741916	-0.340612	-0.984478	3984	0.197531	0.496597	0.346234	1.13144	959	0.243197	0.529112	-0.380447	-1.11475	2153	0.494806	0.797462	0.33089	0.968765	3619	0.0907775	0.329156	0.332722	1.20331	438	0.999802	1	-0.190047	-0.581781	5038	0.999802	1	-0.190047	-0.581781	5038	0.586642	0.794676	0.269682	0.952048	2230	0.775067	0.925863	0.28049	0.851672	4351	0.00782779	0.086429	-0.44022	-1.46588
BRUNO_HEMATOPOIESIS	0.0674191	0.2618	-0.569377	-1.40315	453	0.0726355	0.302824	-0.513987	-1.36951	373	0.00909843	0.0911659	-0.625535	-1.56691	65	0.0230978	0.262948	-0.576555	-1.54514	84	0.170588	0.445712	-0.411364	-1.20576	869	0.744646	0.942522	-0.323053	-0.808758	3685	0.744646	0.942522	-0.323053	-0.808758	3685	0.00234784	0.032686	-0.624742	-1.70934	12	0.468376	0.759894	-0.388007	-0.994114	2191	0.00358832	0.0548921	-0.63673	-1.75471
BUFFA_HYPOXIA_METAGENE	0.00586941	0.0924327	-0.783678	-1.94874	39	0.000194628	0.00716466	-0.740362	-2.0272	0	0.0425065	0.216756	-0.563024	-1.41869	309	0.000271739	0.0324009	-0.796841	-2.13549	0	0.0131631	0.116146	-0.524641	-1.54609	66	0.0148133	0.15306	-0.612666	-1.59965	72	0.0148133	0.15306	-0.612666	-1.59965	72	0.0041226	0.0460225	-0.593634	-1.64517	22	0.00748823	0.100004	-0.597733	-1.63876	34	0.00227939	0.0425136	-0.646358	-1.79353
BURTON_ADIPOGENESIS_10	0.531054	0.778369	-0.408282	-0.943544	3385	0.0259915	0.174569	-0.637507	-1.53722	134	0.0987024	0.33511	-0.580457	-1.34521	676	0.00887355	0.206216	-0.689606	-1.69417	35	0.0803395	0.307051	-0.514907	-1.37278	406	0.0498	0.290608	-0.672274	-1.50744	248	0.0498	0.290608	-0.672274	-1.50744	248	0.0118656	0.0922327	-0.64019	-1.61463	64	0.113911	0.407239	-0.611162	-1.36705	555	0.00255189	0.0453936	-0.704252	-1.77477
BURTON_ADIPOGENESIS_11	0.0972836	0.323188	0.455148	1.31189	307	0.00116618	0.0246527	-0.632608	-1.7231	5	0.00334324	0.0544943	0.633374	1.85784	8	0.775477	0.929049	-0.302124	-0.812768	2845	0.0173931	0.135363	0.510102	1.50895	84	0.0925517	0.395179	-0.540618	-1.37696	460	0.0925517	0.395179	-0.540618	-1.37696	460	0.0473493	0.216114	0.481905	1.39675	208	0.139974	0.447472	-0.484902	-1.27402	651	0.170776	0.462344	0.402948	1.2032
BURTON_ADIPOGENESIS_12	0.0816671	0.292193	0.522473	1.39699	289	0.0211297	0.153487	0.613775	1.55773	100	0.000966806	0.0311878	0.756995	2.0515	2	0.0100033	0.214972	0.706977	1.63904	59	0.00020475	0.00935865	0.70624	1.91828	0	0.0909091	0.392285	0.560353	1.3806	454	0.0909091	0.392285	0.560353	1.3806	454	0.000665041	0.0143683	0.721488	1.9161	2	0.12104	0.418118	0.541107	1.32274	637	0.0340603	0.196214	0.54923	1.4988
BURTON_ADIPOGENESIS_2	0.666057	0.86327	-0.335881	-0.867895	4734	0.379008	0.674276	0.371482	1.0413	1855	0.268911	0.554264	0.355763	1.08868	646	0.0340715	0.294333	0.563946	1.45871	219	0.229047	0.513845	0.368128	1.13679	1114	0.109159	0.427433	0.502204	1.31423	552	0.109159	0.427433	0.502204	1.31423	552	0.895592	0.954144	0.25704	0.776806	3859	0.305931	0.634262	0.424123	1.10221	1629	0.00351162	0.054218	0.531361	1.65381
BURTON_ADIPOGENESIS_3	0.190697	0.46421	-0.440251	-1.19091	1438	0.257281	0.562146	-0.367071	-1.11339	1333	0.0990301	0.335717	0.383008	1.23854	193	0.144065	0.513837	-0.400855	-1.20012	476	0.00225318	0.0411469	0.494826	1.63241	10	0.186451	0.545638	-0.40552	-1.18118	932	0.186451	0.545638	-0.40552	-1.18118	932	0.175935	0.44897	0.359116	1.15674	733	0.233778	0.561944	-0.369526	-1.12472	1033	0.707643	0.861199	-0.285012	-0.87221
BURTON_ADIPOGENESIS_4	0.0170181	0.12667	-0.655188	-1.58483	112	0.605487	0.82208	0.34781	0.910661	2912	0.0595607	0.259268	-0.570232	-1.39386	422	0.591393	0.849179	0.376139	0.908386	3668	0.0110041	0.104621	-0.554385	-1.58159	55	0.0674895	0.33971	0.564825	1.41531	338	0.0674895	0.33971	0.564825	1.41531	338	0.0336286	0.175784	-0.54739	-1.46042	185	0.154618	0.467262	0.50955	1.26468	816	0.122699	0.395645	-0.480642	-1.28862
BURTON_ADIPOGENESIS_5	0.0122882	0.123796	-0.630772	-1.73723	94	0.0316098	0.194651	-0.445357	-1.38228	161	0.0183297	0.138923	-0.505128	-1.41645	150	0.646361	0.874527	-0.29695	-0.913097	2068	0.020809	0.148344	-0.410922	-1.3926	106	0.360357	0.72425	-0.35561	-1.04787	1817	0.360357	0.72425	-0.35561	-1.04787	1817	0.00220376	0.0313705	-0.500295	-1.58185	12	0.82604	0.94929	0.273097	0.816737	4624	0.0777496	0.313809	-0.407326	-1.27759
BURTON_ADIPOGENESIS_6	0.0158477	0.126201	-0.568248	-1.61989	128	0.0116573	0.109131	-0.445323	-1.43606	59	0.00149632	0.0388389	-0.536038	-1.55371	12	0.871981	0.96523	-0.262022	-0.844404	2526	0.0564263	0.251696	-0.355502	-1.25613	287	0.027118	0.212065	-0.464189	-1.40996	136	0.027118	0.212065	-0.464189	-1.40996	136	0.0129085	0.0971987	-0.424096	-1.40556	78	0.173086	0.493027	-0.375607	-1.16903	754	0.0019943	0.0391512	-0.490129	-1.60619
BURTON_ADIPOGENESIS_7	0.0162886	0.12625	-0.671833	-1.60626	106	0.932352	0.977882	-0.265618	-0.655195	4878	0.70434	0.869066	-0.353244	-0.847425	4916	0.244502	0.620856	-0.449773	-1.16017	944	0.167189	0.441421	-0.439285	-1.22757	853	0.73887	0.940716	0.344215	0.808936	3700	0.73887	0.940716	0.344215	0.808936	3700	0.0449336	0.209589	-0.544721	-1.42945	246	0.393106	0.706878	0.462267	1.05292	2029	0.75727	0.884076	-0.309728	-0.812885
BURTON_ADIPOGENESIS_8	0.0242847	0.146801	-0.583426	-1.51726	173	0.269922	0.574986	0.385669	1.11605	1320	0.0720167	0.285198	-0.505059	-1.33247	550	0.620397	0.864422	0.347371	0.903146	4026	0.0127052	0.113591	-0.48502	-1.52033	64	0.0326322	0.234262	0.529467	1.46013	165	0.0326322	0.234262	0.529467	1.46013	165	0.160815	0.429406	-0.411555	-1.20755	915	0.0262668	0.195264	0.548042	1.48671	140	0.314092	0.614481	-0.371244	-1.08668
BURTON_ADIPOGENESIS_9	0.0672222	0.261594	-0.525247	-1.37143	483	0.977054	0.994526	0.228406	0.634271	4768	0.0007768	0.0295337	-0.641204	-1.70157	5	0.315563	0.682962	-0.375059	-1.07448	1100	0.00234284	0.0421325	-0.526842	-1.66363	11	0.632977	0.890278	0.346685	0.88346	3193	0.632977	0.890278	0.346685	0.88346	3193	0.000174581	0.0110996	-0.63038	-1.85977	0	0.35102	0.67332	0.429457	1.07505	1858	0.0122257	0.110923	-0.525847	-1.54789
BURTON_ADIPOGENESIS_PEAK_AT_0HR	0.0224115	0.141649	-0.632599	-1.55404	149	0.901866	0.965366	-0.271178	-0.705888	4686	0.130218	0.385775	-0.513519	-1.27718	938	0.445371	0.768454	-0.375169	-0.999017	1654	0.279693	0.565735	-0.382289	-1.11008	1419	0.358114	0.721912	0.463108	1.07919	1791	0.358114	0.721912	0.463108	1.07919	1791	0.074846	0.281314	-0.494607	-1.34738	412	0.167506	0.486045	0.560175	1.27593	864	0.244532	0.549602	-0.421735	-1.15275
BURTON_ADIPOGENESIS_PEAK_AT_16HR	0.156768	0.418443	-0.544334	-1.28403	1010	0.362743	0.661002	-0.415097	-1.06839	1882	0.0738452	0.288006	0.507214	1.38166	226	0.651121	0.876757	-0.342871	-0.86623	2554	0.215814	0.499598	0.430085	1.1764	1058	0.227687	0.594972	0.468672	1.18217	1147	0.227687	0.594972	0.468672	1.18217	1147	0.679062	0.844025	0.323832	0.864956	3067	0.592676	0.835184	0.361743	0.914771	3139	0.431204	0.699394	0.367349	1.00982
BURTON_ADIPOGENESIS_PEAK_AT_24HR	0.10697	0.339754	-0.561526	-1.34832	705	0.527749	0.776824	0.364741	0.95499	2538	0.270459	0.555521	-0.475241	-1.1465	1896	0.309185	0.677776	-0.424996	-1.09626	1194	0.272123	0.557803	-0.398746	-1.12176	1392	0.946061	1	-0.259128	-0.648723	4682	0.946061	1	-0.259128	-0.648723	4682	0.023395	0.14068	-0.569946	-1.50535	128	0.718334	0.900321	-0.320742	-0.842712	3345	0.300582	0.602481	-0.419603	-1.11071
BURTON_ADIPOGENESIS_PEAK_AT_8HR	0.815165	0.939949	-0.316652	-0.746953	5256	0.296438	0.600325	-0.441267	-1.12334	1547	0.713077	0.873302	0.310422	0.845594	2191	0.175289	0.55008	-0.495332	-1.24746	697	0.868351	0.935095	0.275659	0.754002	4260	0.413759	0.764193	-0.430933	-1.0297	2062	0.413759	0.764193	-0.430933	-1.0297	2062	0.157592	0.42513	0.466251	1.24536	711	0.5259	0.79586	0.413531	0.953873	2730	0.0454545	0.231846	0.529637	1.45594
BUYTAERT_PHOTODYNAMIC_THERAPY_STRESS_DN	0.442212	0.71599	-0.325337	-1.00379	4246	0.986908	0.998372	0.22552	0.836178	4748	0.0829926	0.308032	-0.373329	-1.16037	811	0.907649	0.976911	0.263622	0.837496	7783	0.887922	0.945634	0.225337	0.903253	4182	0.929746	1	-0.242608	-0.855425	4750	0.929746	1	-0.242608	-0.855425	4750	0.160447	0.428731	-0.296616	-1.09911	1134	0.0767375	0.338689	0.336576	1.18596	476	0.769277	0.890044	-0.250566	-0.909741
BYSTROEM_CORRELATED_WITH_IL5_DN	0.082563	0.294522	0.463736	1.34194	258	0.695911	0.871506	0.311631	0.860644	3386	0.00938438	0.092583	0.571061	1.68028	24	0.00648734	0.193827	0.683358	1.70458	40	0.000203707	0.00935865	0.630909	1.87443	0	0.314182	0.681135	-0.421711	-1.09735	1552	0.314182	0.681135	-0.421711	-1.09735	1552	0.00996602	0.082442	0.538628	1.56731	43	0.523191	0.794544	0.361452	0.955552	2819	0.000258465	0.0164703	0.643351	1.93082
BYSTROEM_CORRELATED_WITH_IL5_UP	0.0526728	0.22621	-0.649533	-1.48249	335	0.472303	0.741001	0.40204	0.989324	2267	0.283712	0.569656	-0.503098	-1.14413	1922	0.709656	0.900755	0.365681	0.823033	4203	0.43032	0.683576	-0.387975	-1.01258	2179	0.306568	0.67276	-0.476118	-1.13108	1530	0.306568	0.67276	-0.476118	-1.13108	1530	0.692873	0.852789	-0.343914	-0.848412	3771	0.567152	0.819117	-0.38584	-0.924287	2689	0.437276	0.703312	0.384554	1.00491
BYSTRYKH_HEMATOPOIESIS_STEM_CELL_AND_BRAIN_QTL_CIS	0.814768	0.939949	-0.302146	-0.777048	5770	0.339821	0.64057	-0.376258	-1.07104	1745	0.732452	0.882439	-0.323523	-0.844501	5540	0.828261	0.94909	0.303397	0.779866	5333	0.17589	0.451708	0.384988	1.18608	854	0.0822953	0.372788	-0.506892	-1.35768	402	0.0822953	0.372788	-0.506892	-1.35768	402	0.144098	0.40403	-0.424508	-1.22767	812	0.468062	0.759813	-0.355876	-0.98827	2168	0.756094	0.883676	-0.290135	-0.83864
BYSTRYKH_HEMATOPOIESIS_STEM_CELL_AND_BRAIN_QTL_TRANS	0.303425	0.594647	-0.388371	-1.08698	2400	0.032046	0.196031	0.431496	1.37434	155	0.126545	0.380503	-0.426671	-1.21538	1064	0.0194496	0.254544	0.539656	1.51465	134	0.184496	0.462406	0.32793	1.1357	901	0.157452	0.504585	0.391641	1.18922	785	0.157452	0.504585	0.391641	1.18922	785	0.832412	0.92648	0.254204	0.858647	3312	0.123521	0.421828	0.415301	1.23836	688	0.604392	0.805687	-0.289149	-0.926235
BYSTRYKH_HEMATOPOIESIS_STEM_CELL_QTL_CIS	0.133745	0.383492	-0.457046	-1.24763	1018	0.120124	0.393595	-0.397055	-1.22462	618	0.074929	0.290508	-0.464638	-1.28992	606	0.381359	0.728933	-0.337521	-1.02699	1251	0.590616	0.786341	-0.279847	-0.937196	3020	0.0345378	0.241652	-0.491407	-1.425	172	0.0345378	0.241652	-0.491407	-1.425	172	0.0141445	0.103581	-0.462973	-1.44872	82	0.0969642	0.379258	-0.427736	-1.28023	427	0.0971326	0.352324	-0.404445	-1.25959
CAAGGAT_MIR362	0.054826	0.23201	0.470089	1.38989	166	0.288679	0.592937	0.402872	1.11263	1404	0.0769823	0.295261	0.443465	1.33089	199	0.246515	0.623602	0.456548	1.15161	1573	0.470928	0.711362	0.328137	0.9904	2283	0.215062	0.580849	0.450335	1.18348	1087	0.215062	0.580849	0.450335	1.18348	1087	0.612682	0.808489	0.308197	0.91255	2685	0.437559	0.73861	0.389921	1.01006	2336	0.189082	0.486377	0.384079	1.16958
CAATGCA_MIR33	0.0149757	0.126201	0.484056	1.52077	39	0.641204	0.841275	0.308752	0.897174	3130	0.000925926	0.0304984	0.607108	1.92139	1	0.132512	0.497598	0.469853	1.24511	870	0.792629	0.893036	0.262112	0.842447	3913	0.211323	0.57646	0.423884	1.16896	1074	0.211323	0.57646	0.423884	1.16896	1074	0.294397	0.576977	0.344682	1.07822	1239	0.105322	0.393036	0.477071	1.29936	561	0.442367	0.707624	0.309548	1.00028
CACBINDINGPROTEIN_Q6	0.573087	0.807161	-0.324159	-0.943772	4837	0.000207426	0.00716466	0.570165	1.88997	0	0.195434	0.475886	0.308631	1.09891	213	0.0271805	0.273862	0.482266	1.42011	200	0.722842	0.858499	0.249651	0.912629	3499	0.000400481	0.0143316	0.560596	1.75958	1	0.000400481	0.0143316	0.560596	1.75958	1	0.696225	0.85457	-0.268306	-0.911924	4333	0.00368421	0.0647039	0.495937	1.553	20	0.232233	0.536609	0.29618	1.08964
CACCAGC_MIR138	0.0708861	0.26908	0.33959	1.20529	111	0.705566	0.875318	0.270027	0.905439	3409	0.847294	0.935713	-0.281874	-0.830495	7545	0.217762	0.592951	0.38083	1.12066	1610	0.575087	0.777142	-0.263145	-0.957468	2963	0.354573	0.718799	0.328486	1.04178	1763	0.354573	0.718799	0.328486	1.04178	1763	0.141684	0.400365	0.318897	1.13715	534	0.523239	0.794544	0.308833	0.969347	2971	0.20172	0.501885	0.300552	1.10447
CACCCBINDINGFACTOR_Q6	0.711566	0.88873	-0.301279	-0.880116	6053	0.0269649	0.177868	0.405866	1.34957	128	0.652155	0.842511	-0.3126	-0.926738	5856	0.359304	0.713116	0.348092	1.03219	2683	0.564431	0.770858	-0.262872	-0.963264	2903	0.00584913	0.0891721	0.493434	1.54363	28	0.00584913	0.0891721	0.493434	1.54363	28	0.0995359	0.331532	-0.350103	-1.19378	621	0.0616064	0.306125	0.423044	1.30431	348	0.433123	0.700794	-0.298171	-1.00634
CACGTTT_MIR302A	0.0921125	0.313652	0.525415	1.38029	333	0.190962	0.489284	0.49665	1.22214	916	0.0146357	0.120439	0.6199	1.64058	45	0.260723	0.634303	0.512547	1.16831	1549	0.023906	0.159536	0.576545	1.53922	117	0.834133	0.976614	0.313352	0.742043	4173	0.834133	0.976614	0.313352	0.742043	4173	0.0167993	0.115358	0.604853	1.57576	75	0.321354	0.649877	0.470749	1.11273	1689	0.0475267	0.237284	0.546953	1.46034
CACTGCC_MIR34A_MIR34C_MIR449	0.00673149	0.0955573	0.387996	1.4013	8	0.0502575	0.250595	0.370679	1.26469	243	0.219512	0.503344	0.299899	1.08658	206	0.132926	0.498675	0.39621	1.18234	999	0.609766	0.796826	-0.257359	-0.952307	3146	0.0261569	0.208848	0.422038	1.36595	129	0.0261569	0.208848	0.422038	1.36595	129	0.275787	0.560179	0.290541	1.05534	1007	0.209462	0.535692	0.355272	1.12924	1190	0.891954	0.949876	-0.244227	-0.831969
CACTGTG_MIR128A_MIR128B	0.026465	0.153412	0.341099	1.25353	27	0.151834	0.439156	0.323861	1.13441	736	0.578231	0.797519	0.260998	0.964778	424	0.0822572	0.408846	0.405054	1.23013	636	0.525797	0.747801	0.257698	0.978113	2506	0.00424929	0.0732048	0.442173	1.47713	20	0.00424929	0.0732048	0.442173	1.47713	20	0.63009	0.817969	0.256209	0.951145	2181	0.0353501	0.228704	0.391772	1.29841	207	0.19834	0.49739	0.283676	1.08434
CACTTTG_MIR520G_MIR520H	0.0620646	0.248635	0.34311	1.2193	97	0.130499	0.409827	0.353725	1.17431	622	0.264599	0.550627	0.299253	1.06198	289	0.140308	0.510158	0.402767	1.18521	1037	0.289604	0.575656	0.289882	1.05902	1403	0.00681909	0.0972661	0.475971	1.50628	33	0.00681909	0.0972661	0.475971	1.50628	33	0.172149	0.443961	0.312784	1.11609	648	0.588152	0.833088	0.299546	0.939191	3335	0.197062	0.495683	0.301312	1.10726
CADWELL_ATG16L1_TARGETS_DN	0.71217	0.888834	0.29436	0.86027	2211	0.0771623	0.312937	-0.496391	-1.35207	396	0.0801063	0.302231	0.444756	1.32478	210	0.0337356	0.294333	-0.546354	-1.48981	122	0.0202744	0.146513	0.493773	1.48024	98	0.226392	0.594123	-0.474741	-1.19487	1121	0.226392	0.594123	-0.474741	-1.19487	1121	0.166065	0.436223	0.410632	1.20609	735	0.342105	0.666963	-0.445708	-1.0889	1624	0.170302	0.461783	0.393814	1.19125
CADWELL_ATG16L1_TARGETS_UP	0.215133	0.495842	0.39688	1.15388	670	0.665131	0.854443	0.346333	0.868523	3175	0.286585	0.571531	-0.439398	-1.12352	2116	0.0955117	0.433233	0.51513	1.31963	614	0.791752	0.892439	0.273986	0.824013	3858	0.567394	0.856104	-0.39219	-0.913292	2832	0.567394	0.856104	-0.39219	-0.913292	2832	0.355913	0.633073	0.360238	1.05166	1570	0.200457	0.525045	-0.525657	-1.23584	963	0.516473	0.755086	-0.339833	-0.960254
CAFFAREL_RESPONSE_TO_THC_24HR_5_DN	0.00667053	0.0955573	-0.704066	-1.7743	45	0.643095	0.842	-0.321584	-0.891665	3282	0.417799	0.686908	-0.406824	-1.03436	3074	0.609522	0.859491	0.359344	0.901765	3878	0.20129	0.483117	-0.389732	-1.16753	1029	0.0805882	0.370273	0.501874	1.35213	410	0.0805882	0.370273	0.501874	1.35213	410	0.0901257	0.313702	-0.465259	-1.30612	501	0.587139	0.832212	0.343358	0.922701	3149	0.574731	0.788548	0.309028	0.932028
CAFFAREL_RESPONSE_TO_THC_24HR_5_UP	0.720198	0.89314	-0.3475	-0.813909	4645	0.501435	0.761164	-0.388325	-0.973288	2620	0.184817	0.463587	0.448838	1.20703	576	0.38526	0.731424	0.461825	1.0631	2299	0.518534	0.743157	0.355041	0.96035	2559	0.581484	0.862818	-0.375252	-0.902704	2907	0.581484	0.862818	-0.375252	-0.902704	2907	0.293967	0.576977	-0.438339	-1.11549	1607	0.408272	0.716441	0.422389	1.03254	2151	0.111074	0.37574	-0.517419	-1.32068
CAFFAREL_RESPONSE_TO_THC_DN	0.265495	0.553536	-0.509107	-1.16649	1691	0.405695	0.692074	-0.421724	-1.04026	2122	0.555213	0.783412	-0.408882	-0.941512	3785	0.454813	0.774169	-0.408997	-0.997453	1851	0.765827	0.879376	-0.305368	-0.808112	3858	0.869409	0.987124	0.300855	0.717011	4353	0.869409	0.987124	0.300855	0.717011	4353	0.773849	0.895799	-0.322585	-0.800519	4201	0.393755	0.70717	0.437745	1.04946	2067	0.0609113	0.274606	0.536488	1.42471
CAFFAREL_RESPONSE_TO_THC_UP	0.907325	0.976414	0.268262	0.707693	3269	0.547435	0.790821	0.375486	0.941631	2613	0.0188318	0.141028	0.595277	1.58845	58	0.226212	0.602005	0.523241	1.19731	1347	0.171463	0.447022	0.458857	1.23297	845	0.0169728	0.165414	0.675493	1.60987	84	0.0169728	0.165414	0.675493	1.60987	84	0.871482	0.94307	0.283739	0.743363	3932	0.286558	0.615481	0.472941	1.13384	1504	0.176528	0.4711	0.459445	1.2342
CAGCACT_MIR5123P	0.0137678	0.126201	0.432097	1.44411	29	0.540111	0.785058	0.309509	0.956527	2618	0.199299	0.480076	0.329574	1.10939	340	0.161318	0.534495	0.427008	1.18988	1110	0.396056	0.659858	0.299249	1.02168	1927	0.205817	0.570529	0.389728	1.15135	1025	0.205817	0.570529	0.389728	1.15135	1025	0.0515211	0.227138	0.386157	1.2921	209	0.918239	0.986547	0.257526	0.751108	5109	0.189506	0.486859	0.327786	1.12856
CAGCAGG_MIR370	0.0278177	0.157242	0.402812	1.35451	57	0.164087	0.455101	0.375105	1.17677	794	0.15	0.41494	0.339556	1.15146	242	0.0162123	0.247493	0.554296	1.5599	112	0.129354	0.389597	0.343196	1.18549	634	0.00279832	0.0554475	0.553018	1.65576	13	0.00279832	0.0554475	0.553018	1.65576	13	0.0961874	0.325222	0.36038	1.21353	385	0.0747446	0.335069	0.441963	1.30905	416	0.0410658	0.22	0.376931	1.30803
CAGCCTC_MIR4855P	0.176274	0.44517	0.336995	1.13213	369	0.00103242	0.0227528	0.535654	1.67816	4	0.232528	0.517105	-0.397194	-1.12966	1952	0.0291402	0.277718	0.511213	1.43073	201	0.554377	0.764543	0.276873	0.957102	2716	0.00280336	0.0554475	0.551916	1.65461	13	0.00280336	0.0554475	0.551916	1.65461	13	0.53125	0.758966	0.287188	0.967485	2141	0.00536865	0.0809791	0.534879	1.57883	29	0.432001	0.700161	-0.314252	-1.00543
CAGCTTT_MIR320	0.00807537	0.103082	0.39996	1.42598	11	0.103322	0.365964	-0.355559	-1.19504	534	0.0477118	0.230535	0.349734	1.25125	48	0.143644	0.513393	0.398407	1.17718	1068	0.413204	0.671469	0.27485	1.00998	2008	0.586926	0.865899	0.291733	0.940531	2926	0.586926	0.865899	0.291733	0.940531	2926	0.0924392	0.318906	0.33007	1.18244	345	0.455212	0.750541	-0.29981	-0.995852	1925	0.0130814	0.115198	0.356078	1.31645
CAGGGTC_MIR504	0.570307	0.805369	0.304533	0.932777	1597	0.250973	0.555512	0.39452	1.13094	1224	0.867418	0.944063	0.261114	0.811447	2001	0.483648	0.790743	0.375011	0.979308	3149	0.963282	0.982618	0.227587	0.713484	4695	0.342337	0.708175	0.390982	1.06781	1748	0.342337	0.708175	0.390982	1.06781	1748	0.35868	0.635063	0.341906	1.04478	1532	0.29972	0.628118	0.410469	1.10305	1607	0.537396	0.767693	0.301741	0.952757
CAGGTCC_MIR492	0.250821	0.537572	0.379323	1.12152	763	0.335804	0.637484	0.392696	1.07403	1630	0.204484	0.486982	-0.463102	-1.18755	1513	0.644929	0.874168	0.3491	0.883066	4113	0.139557	0.403573	-0.405565	-1.22849	718	0.0723892	0.353128	0.537187	1.39136	365	0.0723892	0.353128	0.537187	1.39136	365	0.18271	0.457693	0.399064	1.1816	800	0.392998	0.706878	0.402002	1.04136	2098	0.338164	0.633614	-0.378618	-1.07352
CAGNWMCNNNGAC_UNKNOWN	0.508528	0.762724	0.330973	0.953977	1609	0.526296	0.776092	-0.374165	-0.963039	2731	0.644144	0.837694	0.306228	0.901037	1715	0.236958	0.613727	0.463143	1.16225	1507	0.784274	0.888849	0.277908	0.825665	3849	0.268507	0.638072	-0.495045	-1.16534	1341	0.268507	0.638072	-0.495045	-1.16534	1341	0.839828	0.9293	0.273654	0.793156	3706	0.459127	0.753517	-0.448672	-1.00359	2240	0.180925	0.477125	0.395638	1.18738
CAGNYGKNAAA_UNKNOWN	0.200531	0.477755	-0.461514	-1.19718	1434	0.710832	0.877786	-0.306936	-0.855936	3615	0.424242	0.690989	0.32456	0.997698	1007	0.832637	0.950852	0.301689	0.781109	5377	0.962345	0.982149	-0.226908	-0.708739	4957	0.469718	0.796983	0.371803	0.986373	2380	0.469718	0.796983	0.371803	0.986373	2380	0.914688	0.963397	-0.257157	-0.752816	5199	0.34741	0.671429	0.412076	1.0709	1850	0.810187	0.909086	-0.278039	-0.810596
CAGTATT_MIR200B_MIR200C_MIR429	0.00416089	0.0822962	0.389272	1.47274	2	0.000190621	0.00716466	-0.429726	-1.53885	0	0.00211416	0.0455619	0.387675	1.46762	0	0.0476721	0.329195	0.415693	1.29246	384	0.0493331	0.23218	0.306217	1.19236	232	0.996949	1	0.217215	0.748724	4901	0.996949	1	0.217215	0.748724	4901	0.0110565	0.0883614	0.333218	1.26987	35	0.500128	0.779822	-0.275123	-0.981556	1960	0.0123751	0.11174	0.317882	1.24439
CAGTCAC_MIR134	0.0724774	0.27277	0.479166	1.37557	231	0.406085	0.692464	-0.387427	-1.03709	2081	0.207783	0.49129	0.397095	1.15786	565	0.388029	0.732699	0.420903	1.04532	2456	0.316714	0.599334	0.369679	1.08593	1549	0.392122	0.748575	0.410816	1.04274	1980	0.392122	0.748575	0.410816	1.04274	1980	0.463305	0.713658	0.343649	0.988404	2057	0.273581	0.603532	0.45111	1.13624	1455	0.467537	0.725177	-0.356916	-0.987371
CAGTGTT_MIR141_MIR200A	0.000848896	0.0467492	0.477531	1.74329	0	0.644068	0.842545	0.269321	0.936162	3115	0.00125945	0.0361201	0.452345	1.65838	0	0.0288449	0.277707	0.469463	1.41542	219	0.00020903	0.00935865	0.413316	1.55785	0	0.0806583	0.370273	0.368477	1.22324	396	0.0806583	0.370273	0.368477	1.22324	396	0.000284333	0.0110996	0.471544	1.73489	0	0.538685	0.803311	0.293082	0.967776	3146	0.00040404	0.0164703	0.441271	1.67307
CAHOY_ASTROCYTIC	0.363056	0.652334	-0.405725	-1.05935	2613	0.126972	0.403842	-0.46263	-1.27087	651	0.269032	0.554329	-0.425399	-1.12888	2077	0.115307	0.46627	-0.436222	-1.25996	399	0.243264	0.530363	-0.355459	-1.12245	1245	0.631653	0.889368	-0.3523	-0.873225	3144	0.631653	0.889368	-0.3523	-0.873225	3144	0.670042	0.838438	-0.301294	-0.888889	3837	0.877693	0.972576	-0.294833	-0.712131	4154	0.198433	0.49739	-0.39897	-1.17441
CAHOY_OLIGODENDROCUTIC	0.176101	0.445027	-0.456697	-1.21003	1290	0.357918	0.656886	-0.380421	-1.06419	1814	0.987121	0.997786	-0.233379	-0.627291	7740	0.869222	0.964173	-0.272155	-0.793942	2970	0.116509	0.370727	-0.38481	-1.23373	589	0.855914	0.983269	-0.297709	-0.723819	4276	0.855914	0.983269	-0.297709	-0.723819	4276	0.610881	0.807467	-0.305871	-0.920266	3536	0.275895	0.605203	0.477495	1.14476	1448	0.889235	0.948774	-0.257771	-0.769597
CAIRO_HEPATOBLASTOMA_CLASSES_DN	0.284283	0.57456	-0.389225	-1.09758	2269	0.91684	0.971472	0.251844	0.769163	4398	0.067993	0.276937	-0.446582	-1.28056	580	0.356104	0.711343	-0.321776	-1.03044	1052	0.0729899	0.291974	-0.356189	-1.24208	373	0.159913	0.506305	0.434647	1.22278	804	0.159913	0.506305	0.434647	1.22278	804	0.0168165	0.115408	-0.425209	-1.38656	100	0.274838	0.604356	0.403667	1.11835	1479	0.0411535	0.220223	-0.411955	-1.33123
CAIRO_HEPATOBLASTOMA_CLASSES_UP	0.000103939	0.0221237	-0.575701	-1.77745	0	0.000192012	0.00716466	-0.398938	-1.48589	0	0.0845344	0.310187	-0.372824	-1.15904	826	0.00069979	0.0431351	-0.397442	-1.4525	0	0.00148905	0.0315613	0.331098	1.32728	6	0.000192308	0.00893472	-0.494875	-1.78219	0	0.000192308	0.00893472	-0.494875	-1.78219	0	0.360519	0.636864	-0.276881	-1.0268	2554	0.00029129	0.0132734	-0.385339	-1.46327	0	0.44079	0.706174	-0.27703	-1.00607
CAIRO_HEPATOBLASTOMA_DN	0.929238	0.985476	-0.259739	-0.740988	7563	0.00155461	0.0296708	-0.52836	-1.63233	7	0.401748	0.67375	-0.357018	-1.03658	3493	0.0988819	0.438224	-0.371354	-1.2054	282	0.180344	0.457213	-0.318266	-1.13055	922	0.527481	0.834364	-0.340055	-0.956291	2619	0.527481	0.834364	-0.340055	-0.956291	2619	0.0473779	0.216134	-0.389282	-1.29272	289	0.365356	0.686339	-0.389075	-1.05473	1699	0.164158	0.453069	-0.3533	-1.16161
CAIRO_HEPATOBLASTOMA_UP	0.488135	0.748452	-0.338396	-0.979517	4072	0.039261	0.220487	-0.388546	-1.29428	203	0.601106	0.81225	-0.32263	-0.945337	5323	0.271324	0.644145	-0.326175	-1.06727	737	0.165312	0.439174	-0.313892	-1.13208	853	0.387808	0.745482	-0.324704	-1.02834	1952	0.387808	0.745482	-0.324704	-1.02834	1952	0.427397	0.686784	-0.298611	-1.0069	2651	0.742763	0.912308	0.275565	0.88192	4284	0.214985	0.517021	-0.33601	-1.11888
CAIRO_LIVER_DEVELOPMENT_DN	0.040905	0.194125	-0.504253	-1.39848	319	0.0307692	0.191751	-0.470237	-1.4198	159	0.146376	0.409801	-0.423467	-1.19935	1223	0.0120325	0.229979	-0.470865	-1.47059	36	0.173769	0.449685	-0.333628	-1.1461	892	0.116852	0.440218	-0.450763	-1.26975	578	0.116852	0.440218	-0.450763	-1.26975	578	0.00438745	0.0479363	-0.476509	-1.52094	25	0.241676	0.57012	-0.405464	-1.14221	1124	0.0194175	0.141462	-0.44889	-1.42808
CAIRO_LIVER_DEVELOPMENT_UP	0.94847	0.99127	-0.254629	-0.717001	7564	0.020805	0.152667	-0.442808	-1.40451	106	0.359811	0.640207	-0.369803	-1.05741	3052	0.854259	0.959112	0.283325	0.800567	5966	0.0477308	0.228772	-0.370357	-1.28659	243	0.583668	0.863891	0.310959	0.935887	2908	0.583668	0.863891	0.310959	0.935887	2908	0.115775	0.360604	-0.371285	-1.20803	694	0.532458	0.79883	0.31887	0.958836	3001	0.122238	0.394819	-0.376662	-1.21245
CAIRO_PML_TARGETS_BOUND_BY_MYC_UP	0.25524	0.541568	-0.54209	-1.19095	1582	0.229062	0.533525	-0.512891	-1.20413	1186	0.053313	0.245741	-0.658399	-1.4373	349	0.46908	0.783534	-0.427819	-0.991538	1956	0.296304	0.581144	-0.449353	-1.12052	1506	0.495893	0.814288	0.422919	0.974531	2474	0.495893	0.814288	0.422919	0.974531	2474	0.0053654	0.0547343	-0.722888	-1.70742	28	0.813018	0.943655	0.327003	0.754284	4221	0.158875	0.44644	-0.541967	-1.28082
CAMP_UP.V1_DN	0.276676	0.566487	-0.381772	-1.09436	2273	0.0709151	0.298782	-0.3902	-1.2583	364	0.928875	0.972135	-0.263659	-0.766482	8096	0.518596	0.813159	-0.298635	-0.970604	1477	0.255127	0.541443	0.30201	1.08018	1243	0.209041	0.573803	-0.373392	-1.1431	1058	0.209041	0.573803	-0.373392	-1.1431	1058	0.108757	0.348667	0.338041	1.18384	420	0.970146	0.999978	-0.230735	-0.722106	4256	0.803612	0.905742	-0.260085	-0.856489
CAMP_UP.V1_UP	0.0161	0.126201	-0.57506	-1.66211	133	0.0174782	0.137693	0.413351	1.37894	83	0.0397508	0.208768	-0.445017	-1.30182	350	0.166182	0.539217	0.399763	1.16291	1200	0.0916119	0.330537	-0.334247	-1.20343	473	0.256523	0.627892	0.343532	1.09754	1277	0.256523	0.627892	0.343532	1.09754	1277	0.00564607	0.0565464	-0.423998	-1.42887	34	0.291659	0.619427	0.340691	1.08175	1660	0.124668	0.399282	-0.357746	-1.18925
CAMPS_COLON_CANCER_COPY_NUMBER_UP	0.400691	0.68367	0.338485	1.01919	1159	0.0239705	0.165814	0.54299	1.50786	116	0.494339	0.742248	-0.376022	-0.984073	3754	0.128241	0.490941	0.489827	1.2643	825	0.365037	0.635338	0.338353	1.04484	1776	0.463482	0.79405	0.37845	0.990379	2347	0.463482	0.79405	0.37845	0.990379	2347	0.396253	0.663445	-0.355435	-1.03062	2241	0.223434	0.551795	0.464262	1.181	1187	0.532063	0.764453	-0.328669	-0.953
CARD_MIR302A_TARGETS	0.000363108	0.0393059	0.598949	1.86121	0	0.684664	0.865476	-0.304444	-0.877623	3499	0.0193432	0.142871	0.493251	1.53963	42	0.14336	0.513301	0.474724	1.24326	936	0.646018	0.816187	-0.286444	-0.907311	3284	0.28044	0.650021	0.411169	1.11204	1427	0.28044	0.650021	0.411169	1.11204	1427	0.133442	0.387758	0.393789	1.21733	570	0.310811	0.639382	0.410134	1.09583	1655	0.083587	0.327228	0.40317	1.28357
CART1_01	0.300918	0.592144	0.303291	1.04941	556	0.992152	0.999379	0.218435	0.700889	4803	0.875359	0.948248	-0.276578	-0.803031	7612	0.731834	0.909769	0.300085	0.864291	5206	0.431409	0.683791	0.281713	1.00328	2106	0.811927	0.968387	-0.277017	-0.826619	4070	0.811927	0.968387	-0.277017	-0.826619	4070	0.232546	0.516431	0.313259	1.08886	905	0.306058	0.634262	-0.351249	-1.07575	1353	0.496622	0.742666	0.273654	0.980772
CASORELLI_ACUTE_PROMYELOCYTIC_LEUKEMIA_UP	0.170965	0.437323	0.335569	1.1334	357	0.00368646	0.0534091	-0.50472	-1.57316	18	0.390921	0.665746	0.297785	1.0107	619	0.486227	0.792861	0.346854	0.976116	3388	0.839026	0.91812	0.246094	0.852282	4101	0.314286	0.681135	-0.37872	-1.0873	1561	0.314286	0.681135	-0.37872	-1.0873	1561	0.90717	0.95958	-0.248513	-0.802935	5452	0.209395	0.535692	-0.395709	-1.15618	944	0.257566	0.56107	0.311269	1.08405
CASP8AP2_TARGET_GENES	0.560733	0.798656	-0.319673	-0.952941	4957	0.941713	0.981416	0.237789	0.828428	4539	0.0639386	0.268227	0.320984	1.17733	49	0.102897	0.446778	0.399728	1.20517	784	0.00894715	0.0923477	0.349535	1.31854	42	0.0881946	0.38537	-0.370599	-1.21726	445	0.0881946	0.38537	-0.370599	-1.21726	445	0.00341491	0.0409194	0.368267	1.35822	11	0.42529	0.729291	-0.292418	-1.00411	1758	0.0118174	0.108785	0.340539	1.29157
CASTELLANO_NRAS_TARGETS_UP	0.251944	0.538641	-0.465747	-1.15816	1716	0.570365	0.803147	-0.367801	-0.928966	2986	0.188126	0.468056	-0.479452	-1.20811	1371	0.239024	0.616582	0.468286	1.16454	1507	0.873168	0.938214	0.260433	0.76914	4288	0.888422	0.990362	0.290529	0.704143	4442	0.888422	0.990362	0.290529	0.704143	4442	0.372647	0.64636	-0.377917	-1.04734	2078	0.192432	0.515357	0.524745	1.24036	1011	0.940573	0.972076	-0.250136	-0.694082
CATGTAA_MIR496	0.00105319	0.0468233	0.487573	1.67636	1	0.0460284	0.239337	-0.408202	-1.31298	236	0.00739645	0.0813576	0.435876	1.50209	9	0.151306	0.52287	0.416059	1.18832	1071	0.0367783	0.200512	0.368861	1.30112	178	0.888116	0.990362	-0.260861	-0.796263	4468	0.888116	0.990362	-0.260861	-0.796263	4468	0.00201867	0.029851	0.441483	1.52634	7	0.832218	0.951476	-0.264812	-0.83408	3605	0.00165017	0.0343051	0.4301	1.52696
CATRRAGC_UNKNOWN	0.0318125	0.168675	0.422028	1.37383	75	0.0171878	0.13652	0.495939	1.48424	82	0.28534	0.570688	0.325505	1.06579	544	0.305138	0.675176	0.395458	1.08179	2048	0.660843	0.824341	0.273714	0.91143	3214	0.121538	0.446619	0.444619	1.26749	609	0.121538	0.446619	0.444619	1.26749	609	0.0949382	0.323543	0.378609	1.23068	391	0.0935952	0.372704	0.462084	1.30412	509	0.0187793	0.139274	0.424805	1.42515
CATTGTYY_SOX9_B1	0.815267	0.939952	-0.281001	-0.840688	7272	0.705034	0.875087	0.265538	0.91506	3374	0.468027	0.724573	0.267073	0.987232	343	0.611654	0.860285	0.305077	0.927452	4754	0.00964765	0.0967162	0.344931	1.30921	45	0.0691413	0.343838	0.381318	1.24927	338	0.0691413	0.343838	0.381318	1.24927	338	0.0448792	0.209549	0.327883	1.21538	155	0.497338	0.77878	0.300866	0.975582	2895	0.493361	0.741126	0.258144	0.986746
CATTTCA_MIR203	0.000778816	0.0467492	0.484463	1.76117	0	0.193013	0.492167	-0.325989	-1.1163	999	0.0011274	0.0344257	0.478258	1.7348	0	0.0966759	0.435633	0.408651	1.22266	729	0.00082713	0.0227938	0.393712	1.47022	3	0.990501	1	-0.222619	-0.720459	5004	0.990501	1	-0.222619	-0.720459	5004	0.00225099	0.0318396	0.389536	1.42111	7	0.831817	0.951476	0.262571	0.853977	4846	0.000389864	0.0164703	0.389503	1.46013
CAVIN1_TARGET_GENES	0.767608	0.916585	-0.311984	-0.809298	5492	0.382107	0.676268	0.364339	1.03527	1874	0.217354	0.501253	0.36373	1.12597	510	0.747815	0.917118	0.318148	0.829608	4877	0.306181	0.589532	0.347599	1.08559	1495	0.618307	0.881828	0.335989	0.902379	3140	0.618307	0.881828	0.335989	0.902379	3140	0.0576789	0.242316	0.442617	1.34474	248	0.716583	0.899103	0.320079	0.848425	3832	0.00658617	0.0779665	0.505991	1.59192
CBX5_TARGET_GENES	0.978209	1	-0.245763	-0.757882	9381	0.710659	0.877736	0.255144	0.933939	3386	0.782471	0.907474	-0.291171	-0.904412	7650	0.415085	0.750092	0.31629	1.00369	3543	0.956559	0.979565	0.219343	0.877676	4513	0.29232	0.659606	0.303184	1.05328	1434	0.29232	0.659606	0.303184	1.05328	1434	0.682903	0.846655	-0.254594	-0.942089	4808	0.38473	0.701017	0.298195	1.02478	2332	0.71332	0.863934	-0.255344	-0.925756
CCAATNNSNNNGCG_UNKNOWN	0.086671	0.30346	0.443664	1.31176	263	0.401674	0.689858	0.366235	1.0266	1966	0.630485	0.830571	0.301606	0.905154	1637	0.0176977	0.248143	0.618984	1.56134	112	0.154639	0.425837	0.403716	1.21851	749	0.689963	0.919081	-0.322482	-0.855259	3395	0.689963	0.919081	-0.322482	-0.855259	3395	0.399407	0.665891	0.346534	1.02607	1750	0.586712	0.831758	0.354754	0.921932	3125	0.77558	0.892841	0.276019	0.840518
CCACACA_MIR147	0.412483	0.694067	0.338594	1.01028	1215	0.372098	0.669629	0.380362	1.05046	1810	0.421371	0.689641	0.330194	1.00112	1044	0.144588	0.51391	0.487988	1.2501	930	0.0385885	0.205114	0.457271	1.39678	186	0.287433	0.655888	0.419799	1.11371	1456	0.287433	0.655888	0.419799	1.11371	1456	0.132491	0.386531	0.411741	1.23333	576	0.0981607	0.3814	0.512623	1.3322	522	0.27224	0.57549	0.358044	1.10071
CCAGGGG_MIR331	0.29112	0.581757	0.340929	1.07521	776	0.000206441	0.00716466	0.644907	1.89037	0	0.285987	0.570947	-0.412303	-1.11183	2250	0.121689	0.47854	0.472831	1.25822	803	0.573396	0.776192	-0.291701	-0.939719	2913	0.000791139	0.0234073	0.644969	1.7951	3	0.000791139	0.0234073	0.644969	1.7951	3	0.543717	0.766041	0.304709	0.955155	2275	0.0117406	0.126403	0.579816	1.57746	62	0.811049	0.909452	-0.272722	-0.817366
CCAGGTT_MIR490	0.704674	0.884617	-0.330317	-0.845377	4974	0.456765	0.728794	0.353231	0.99478	2244	0.0263684	0.167869	0.50011	1.51132	65	0.175671	0.550823	0.474722	1.21128	1124	0.559961	0.767588	-0.3076	-0.941728	2880	0.196964	0.559577	0.446598	1.19386	998	0.196964	0.559577	0.446598	1.19386	998	0.171534	0.443382	0.398102	1.18877	745	0.0738404	0.332875	0.521099	1.3776	397	0.1249	0.399716	0.404817	1.24273
CCANNAGRKGGC_UNKNOWN	0.0567453	0.236692	-0.522604	-1.38465	415	0.0454814	0.237653	-0.502342	-1.41224	230	0.0923644	0.324284	-0.476459	-1.28483	726	0.00293686	0.126066	-0.563609	-1.6657	9	0.165092	0.438975	-0.367787	-1.18483	838	0.0797087	0.369622	-0.532708	-1.38618	393	0.0797087	0.369622	-0.532708	-1.38618	393	0.0488774	0.220368	-0.449849	-1.35345	282	0.37803	0.695878	-0.397081	-1.04886	1761	0.0266171	0.170278	-0.478689	-1.43466
CCATCCA_MIR432	0.989018	1	0.21699	0.623936	3151	0.0751558	0.308306	-0.516027	-1.36642	385	0.639654	0.835617	-0.356024	-0.897098	4664	0.672256	0.88639	0.348772	0.862749	4249	0.659332	0.823322	-0.301214	-0.887658	3355	0.619803	0.882677	-0.356232	-0.878437	3085	0.619803	0.882677	-0.356232	-0.878437	3085	0.963076	0.985828	-0.242807	-0.672906	5372	0.797796	0.934915	-0.3083	-0.780822	3763	0.859067	0.934239	0.264164	0.785132
CCAWNWWNNNGGC_UNKNOWN	0.378448	0.666005	0.328187	1.02628	1028	0.173972	0.468239	-0.409043	-1.1934	892	0.472881	0.727871	-0.372817	-0.9968	3687	0.72863	0.908045	0.320945	0.845023	4781	0.450562	0.69743	-0.312638	-0.99611	2282	0.375	0.734431	-0.378609	-1.04951	1862	0.375	0.734431	-0.378609	-1.04951	1862	0.580683	0.790647	0.301122	0.936931	2464	0.0377277	0.236904	-0.500927	-1.43812	173	0.434526	0.70152	-0.338566	-1.00575
CCAWWNAAGG_SRF_Q4	0.00785995	0.10193	0.531912	1.62159	21	0.0827418	0.325202	0.471983	1.334	407	0.339005	0.623295	0.335003	1.03704	796	0.00965813	0.214325	0.628744	1.63952	62	0.568413	0.772995	-0.299202	-0.937868	2907	0.155169	0.500843	0.477262	1.25425	784	0.155169	0.500843	0.477262	1.25425	784	0.315875	0.598366	0.351091	1.07034	1356	0.133634	0.438885	0.492567	1.28008	711	0.0754665	0.308817	0.415611	1.30757
CCAWYNNGAAR_UNKNOWN	0.184413	0.457031	-0.425733	-1.18118	1440	0.86893	0.950491	0.259432	0.811697	4222	0.0440911	0.220481	-0.47347	-1.33643	365	0.340582	0.701282	-0.335379	-1.04349	1064	0.932446	0.967809	0.232279	0.794777	4554	0.857569	0.98349	-0.271609	-0.794267	4310	0.857569	0.98349	-0.271609	-0.794267	4310	0.355443	0.632762	-0.327355	-1.04567	2105	0.255011	0.584469	0.382851	1.11988	1424	0.269117	0.572476	-0.3471	-1.10046
CCCACAT_MIR2993P	0.0123267	0.123867	0.563755	1.61528	39	0.184135	0.48062	0.455679	1.21639	895	0.436521	0.700401	-0.40795	-1.0251	3176	0.335281	0.697208	0.437166	1.08571	2122	0.768598	0.880813	-0.28358	-0.833275	3925	0.15867	0.505395	0.502898	1.26013	796	0.15867	0.505395	0.502898	1.26013	796	0.524392	0.754704	-0.348272	-0.958075	2912	0.0723187	0.329219	0.557691	1.39605	382	0.281892	0.585882	-0.40442	-1.11878
CCCAGAG_MIR326	0.932547	0.986203	0.240137	0.807115	1976	0.0211195	0.153487	0.458142	1.42765	102	0.295539	0.580549	-0.38548	-1.09271	2470	0.375776	0.724156	0.369184	1.03201	2602	0.502243	0.731561	-0.283741	-0.97562	2574	0.122804	0.44853	0.427629	1.24757	614	0.122804	0.44853	0.427629	1.24757	614	0.650067	0.828436	-0.284936	-0.915898	3876	0.0694111	0.323279	0.482254	1.35226	375	0.740973	0.877343	0.258893	0.895974
CCCNNGGGAR_OLF1_01	0.683881	0.872438	-0.304472	-0.896531	5905	0.000207039	0.00716466	0.509483	1.70615	0	0.71918	0.876379	-0.302635	-0.902218	6527	0.0245456	0.266687	0.5009	1.49776	184	0.822584	0.909858	-0.239334	-0.886001	4246	0.000401123	0.0143316	0.548526	1.73589	1	0.000401123	0.0143316	0.548526	1.73589	1	0.289546	0.573178	0.290123	1.0523	1057	0.000525026	0.0187209	0.52957	1.67615	2	0.123219	0.396742	0.305373	1.14077
CCCNNNNNNAAGWT_UNKNOWN	0.932894	0.986434	-0.261811	-0.702517	6936	0.00124044	0.025737	0.564015	1.68675	5	0.550717	0.78102	-0.351258	-0.9562	4375	0.0850269	0.414849	0.483811	1.30579	568	0.152393	0.422339	0.363541	1.18738	741	0.00816896	0.109106	0.563135	1.60535	40	0.00816896	0.109106	0.563135	1.60535	40	0.507185	0.742888	0.303645	0.971901	2152	0.000735024	0.0230344	0.64229	1.80765	3	0.0929442	0.343657	0.380151	1.25055
CCGNMNNTNACG_UNKNOWN	0.478356	0.741493	-0.372935	-0.982653	3480	0.774154	0.907339	0.285576	0.83709	3749	0.151253	0.416502	0.375307	1.18425	331	0.0745266	0.394053	0.509394	1.34052	487	0.819866	0.908528	-0.260433	-0.831645	4159	0.928904	1	-0.256622	-0.708625	4585	0.928904	1	-0.256622	-0.708625	4585	0.71993	0.867812	-0.290961	-0.867481	4135	0.77128	0.924023	0.300043	0.82443	4140	0.582036	0.793179	0.290801	0.935288
CCTGAGT_MIR510	0.589653	0.817947	0.333119	0.912103	2005	0.189566	0.487367	0.463816	1.2144	911	0.754436	0.892284	-0.336962	-0.816554	5314	0.0246008	0.266687	0.641734	1.53475	150	0.0910159	0.329635	-0.470491	-1.32996	464	0.0385614	0.255094	0.612763	1.50973	192	0.0385614	0.255094	0.612763	1.50973	192	0.70566	0.859274	0.313399	0.857749	3166	0.337697	0.662896	0.4459	1.09001	1779	0.0767116	0.311831	0.481141	1.36462
CCTGCTG_MIR214	0.498661	0.755709	0.274512	0.979259	744	0.000621504	0.0162522	0.484381	1.62699	2	0.790612	0.911166	-0.291648	-0.861296	7056	0.0208698	0.255806	0.538899	1.58968	154	0.676585	0.832624	0.252448	0.925571	3296	0.00160481	0.0379699	0.503291	1.60392	7	0.00160481	0.0379699	0.503291	1.60392	7	0.0735412	0.278465	0.336051	1.20389	275	0.00367776	0.064658	0.491554	1.55914	20	0.023088	0.156772	0.347894	1.2825
CCTGTGA_MIR513	0.882123	0.967322	0.247569	0.821311	2027	0.382629	0.676511	0.342604	1.03643	1836	0.964773	0.988246	0.231678	0.764798	1697	0.266044	0.639596	0.402741	1.10745	1794	0.912841	0.957886	-0.23659	-0.801	4712	0.645846	0.896183	0.310936	0.895834	3256	0.645846	0.896183	0.310936	0.895834	3256	0.876276	0.945635	0.251908	0.832447	3604	0.869944	0.96916	0.276097	0.769137	4688	0.386755	0.669285	0.300939	1.0226
CCTNTMAGA_UNKNOWN	0.311261	0.602803	0.324582	1.06032	737	0.389522	0.681361	0.345833	1.03501	1880	0.50695	0.750993	-0.352695	-0.980996	4120	0.168002	0.54115	0.434955	1.19318	1131	0.17499	0.451021	0.345394	1.15821	854	0.394658	0.750441	-0.37199	-1.03784	1964	0.394658	0.750441	-0.37199	-1.03784	1964	0.823929	0.921732	-0.266887	-0.833913	4847	0.557717	0.814545	0.332114	0.937313	3038	0.626799	0.818288	0.275096	0.925848
CDC5_01	0.0152718	0.126201	0.391922	1.38094	24	0.952149	0.985758	-0.239503	-0.780883	4894	0.903291	0.960955	-0.270029	-0.793648	8041	0.217244	0.592488	0.382132	1.12126	1599	0.814563	0.906337	0.242979	0.881281	3948	0.238345	0.608169	0.359454	1.11504	1180	0.238345	0.608169	0.359454	1.11504	1180	0.618859	0.812081	0.265795	0.943031	2342	0.987748	0.999978	-0.221873	-0.702647	4272	0.925098	0.964126	0.229514	0.838054
CDC5L_TARGET_GENES	0.230994	0.515671	-0.381096	-1.11737	1974	0.031211	0.193016	0.398693	1.33004	149	0.028527	0.175258	-0.440959	-1.30893	256	0.714803	0.902824	0.296486	0.880262	5330	0.618901	0.801053	0.256199	0.945376	3018	0.635097	0.891105	-0.295719	-0.920533	3191	0.635097	0.891105	-0.295719	-0.920533	3191	0.762895	0.891047	0.252456	0.908203	2824	0.776682	0.926676	0.276834	0.857165	4409	0.282686	0.586277	-0.31793	-1.07521
CDH4_TARGET_GENES	0.346165	0.637211	-0.423162	-1.07613	2418	0.507392	0.764211	0.356837	0.96617	2470	0.129931	0.38543	-0.491169	-1.26201	964	0.197993	0.57588	0.472153	1.19433	1262	0.0371595	0.201576	-0.471272	-1.4322	190	0.46906	0.796425	0.39191	0.988552	2364	0.46906	0.796425	0.39191	0.988552	2364	0.0806309	0.293936	-0.461482	-1.31763	454	0.196867	0.519742	0.4785	1.21002	1042	0.618703	0.814728	-0.317901	-0.903365
CDP_01	0.363297	0.652481	0.348888	1.041	1070	0.143298	0.427383	0.456563	1.25545	696	0.13748	0.396673	0.398785	1.21491	335	0.491872	0.796341	0.377116	0.976397	3176	0.00453608	0.0608586	0.531021	1.63111	21	0.519833	0.829235	0.377434	0.952036	2620	0.519833	0.829235	0.377434	0.952036	2620	0.00275545	0.0358244	0.556983	1.66839	11	0.431302	0.733409	0.410089	1.01782	2278	0.121683	0.394139	0.399734	1.23806
CDP_02	0.913518	0.979512	-0.270498	-0.716688	6696	0.0236698	0.164352	-0.508048	-1.46455	120	0.987048	0.997786	-0.233669	-0.630879	7772	0.936486	0.986185	0.267313	0.712264	6177	0.996061	0.998625	-0.199824	-0.644919	5056	0.775498	0.954019	-0.304368	-0.807221	3816	0.775498	0.954019	-0.304368	-0.807221	3816	0.883938	0.949684	-0.260056	-0.782426	5117	0.582745	0.82898	-0.336952	-0.918094	2721	0.824694	0.916322	-0.269164	-0.80812
CDPCR1_01	0.0106732	0.116328	0.455216	1.47745	25	0.542562	0.787427	0.32429	0.953366	2625	0.316983	0.602385	0.322795	1.04995	600	0.170837	0.544373	0.436596	1.18755	1146	0.183522	0.46108	0.347766	1.15355	890	0.0872813	0.38358	0.481847	1.32881	443	0.0872813	0.38358	0.481847	1.32881	443	0.036653	0.184942	0.415987	1.34686	151	0.375557	0.693796	0.387529	1.04717	2021	0.0427948	0.225005	0.402818	1.34869
CDPCR3_01	0.366151	0.655158	0.377005	1.04446	1230	0.874764	0.953177	0.287707	0.716989	4169	0.548966	0.780105	0.333157	0.939437	1591	0.573978	0.841591	0.382664	0.919465	3537	0.141285	0.405759	-0.439432	-1.25365	718	0.404676	0.759453	0.446896	1.04141	2024	0.404676	0.759453	0.446896	1.04141	2024	0.00813596	0.0720921	-0.605989	-1.61676	44	0.668668	0.871568	0.376093	0.85664	3452	0.539546	0.768483	-0.352694	-0.945586
CDPCR3HD_01	0.353009	0.643382	0.294387	1.02789	609	0.723553	0.883779	-0.276518	-0.890535	3713	0.315118	0.600783	-0.369735	-1.07848	2767	0.1571	0.530199	0.401864	1.17252	1143	0.623424	0.803828	-0.261505	-0.937003	3214	0.702244	0.924607	0.287913	0.884286	3473	0.702244	0.924607	0.287913	0.884286	3473	0.949959	0.980108	-0.237523	-0.794858	5846	0.821631	0.947414	0.27208	0.825931	4633	0.598984	0.802722	-0.283775	-0.93972
CDX1_TARGET_GENES	0.298618	0.589709	-0.476794	-1.13189	1943	0.24556	0.550209	-0.462722	-1.16871	1285	0.34797	0.630308	0.389614	1.06424	1053	0.807009	0.941457	0.326335	0.763836	4904	0.0507232	0.236378	0.516674	1.42324	248	0.80036	0.964407	-0.316967	-0.752993	3996	0.80036	0.964407	-0.316967	-0.752993	3996	0.4051	0.670431	0.384591	1.03261	1826	0.428061	0.731068	-0.429403	-1.01873	2034	0.954208	0.977918	-0.249986	-0.648059
CDX2_Q5	0.805861	0.936309	0.253668	0.892573	1319	0.493585	0.757265	-0.30005	-0.979249	2538	0.636752	0.834447	-0.315999	-0.928761	5668	0.453338	0.773442	-0.301725	-0.993961	1194	0.636981	0.811695	-0.25934	-0.938891	3282	0.839797	0.978595	0.266703	0.828268	4135	0.839797	0.978595	0.266703	0.828268	4135	0.365363	0.640223	-0.306498	-1.03531	2269	0.298237	0.626656	-0.334501	-1.07157	1285	0.469729	0.726178	-0.297079	-0.992214
CEBP_01	0.997024	1	-0.223436	-0.649322	8375	0.94321	0.982093	0.240838	0.787018	4583	0.918796	0.967992	0.238824	0.847527	1006	0.361696	0.714316	0.350592	1.03255	2677	0.777842	0.885401	-0.245873	-0.894623	4008	0.705634	0.925557	0.28719	0.888872	3506	0.705634	0.925557	0.28719	0.888872	3506	0.186889	0.462611	0.310333	1.10589	706	0.233847	0.561944	0.373293	1.12878	1320	0.299176	0.600777	0.287235	1.05553
CEBP_C	0.14868	0.406858	-0.426197	-1.20676	1199	0.145029	0.429283	-0.371433	-1.18373	743	0.452534	0.712485	0.286261	0.985929	633	0.317853	0.685009	-0.327173	-1.04907	923	0.260657	0.546742	0.308263	1.08607	1277	0.179825	0.535986	-0.389447	-1.17303	901	0.179825	0.535986	-0.389447	-1.17303	901	0.17099	0.44289	0.330085	1.13457	678	0.0149322	0.143789	-0.479339	-1.48424	64	0.0228534	0.156002	0.377258	1.33514
CEBP_Q2	0.34209	0.633695	0.294548	1.03057	585	0.245184	0.549686	-0.340043	-1.10131	1259	0.419795	0.68854	0.285827	1.00448	491	0.71102	0.900824	0.30046	0.877368	5193	0.749171	0.871113	0.249045	0.898426	3616	0.899254	0.993475	0.256853	0.793005	4462	0.899254	0.993475	0.256853	0.793005	4462	0.464461	0.714136	0.281271	0.99119	1796	0.716349	0.89902	-0.281906	-0.884816	3123	0.542557	0.770307	0.266165	0.966247
CEBP_Q2_01	0.133666	0.383396	0.32286	1.14555	213	0.128161	0.405747	-0.357786	-1.18294	663	0.688065	0.860112	0.260446	0.92454	760	0.670905	0.885966	0.304652	0.8968	4959	0.107283	0.355909	0.322817	1.17819	519	0.84603	0.980276	0.265649	0.82377	4197	0.84603	0.980276	0.265649	0.82377	4197	0.137721	0.393591	0.320131	1.14081	520	0.890611	0.978405	-0.254285	-0.795807	3907	0.615717	0.813251	0.257671	0.945953
CEBP_Q3	0.00477327	0.0859168	0.419663	1.4719	7	0.833815	0.933371	0.258041	0.851222	4038	0.657143	0.844605	0.264706	0.929887	735	0.144789	0.513917	0.403731	1.18178	1059	0.0592241	0.259008	0.343287	1.24349	286	0.99131	1	0.215976	0.67076	4904	0.99131	1	0.215976	0.67076	4904	0.0380449	0.189124	0.359421	1.26705	143	0.946165	0.994837	-0.240386	-0.76016	4094	0.172157	0.464601	0.3077	1.12173
CEBPA_01	0.112973	0.350341	0.328978	1.16635	181	0.0823507	0.324405	-0.376368	-1.23555	425	0.832877	0.929428	0.247567	0.881487	911	0.837655	0.952942	0.279132	0.822086	6201	0.0505989	0.236033	0.342485	1.252	244	0.0916667	0.393943	-0.41169	-1.26029	461	0.0916667	0.393943	-0.41169	-1.26029	461	0.0465116	0.214236	0.350559	1.24831	175	0.212771	0.539284	-0.35425	-1.12908	922	0.889135	0.948774	-0.245747	-0.824129
CEBPB_01	0.773265	0.919367	-0.292004	-0.84689	6472	0.156569	0.445401	-0.351135	-1.15857	813	0.202002	0.483925	0.312083	1.09975	221	0.635833	0.870573	0.310487	0.911726	4687	0.0272277	0.170053	0.358306	1.29957	131	0.257275	0.628448	0.351072	1.10006	1281	0.257275	0.628448	0.351072	1.10006	1281	0.197161	0.473756	0.31009	1.10131	749	0.844355	0.958208	0.265674	0.825708	4800	0.718495	0.866124	0.25108	0.916802
CEBPB_02	0.872967	0.964091	-0.271991	-0.791562	7352	0.0865793	0.33342	-0.364432	-1.21618	448	0.426214	0.692388	0.279551	0.998337	464	0.845124	0.955869	0.278565	0.820007	6247	0.196348	0.478229	0.301933	1.10617	956	0.35197	0.716828	-0.336384	-1.04956	1768	0.35197	0.716828	-0.336384	-1.04956	1768	0.277454	0.561524	0.29713	1.06023	1045	0.305439	0.633921	-0.330124	-1.06433	1313	0.25974	0.563062	0.290425	1.07022
CEBPDELTA_Q6	0.849353	0.954323	-0.277636	-0.798066	7024	0.397401	0.686319	-0.316332	-1.02378	2048	0.0246103	0.161943	0.383479	1.34254	29	0.129793	0.493382	0.411585	1.19845	940	0.156749	0.428483	0.316877	1.13878	755	0.0464789	0.280098	0.435041	1.34648	230	0.0464789	0.280098	0.435041	1.34648	230	0.133901	0.38813	0.328962	1.15554	518	0.694724	0.887621	0.290047	0.893249	3936	0.163498	0.452634	0.312618	1.13063
CEBPGAMMA_Q6	0.030285	0.16421	0.371839	1.30307	50	0.904093	0.966002	0.249032	0.817314	4373	0.663755	0.847651	0.263935	0.928453	759	0.149477	0.5208	0.400783	1.17557	1099	0.0574855	0.255118	0.34601	1.25136	277	0.923823	1	-0.251748	-0.77301	4668	0.923823	1	-0.251748	-0.77301	4668	0.00105374	0.0191386	0.419076	1.47699	3	0.236569	0.564777	-0.35037	-1.1144	1025	0.0733848	0.303611	0.332539	1.21044
CENPT_TARGET_GENES	0.228789	0.512988	-0.472683	-1.17999	1563	0.982087	0.99586	-0.224823	-0.595322	5043	0.503602	0.748883	-0.387499	-0.983588	3704	0.508536	0.805899	0.382829	0.965654	3246	0.56106	0.768275	0.315321	0.939708	2751	0.748946	0.943927	-0.324245	-0.799561	3728	0.748946	0.943927	-0.324245	-0.799561	3728	0.740145	0.879632	0.294098	0.85241	3266	0.389558	0.705515	-0.421083	-1.04894	1842	0.114943	0.382284	0.421206	1.26722
CERVERA_SDHB_TARGETS_1_UP	0.306098	0.597556	-0.412619	-1.10052	2258	0.000587659	0.0157657	-0.659084	-1.83423	2	0.775142	0.903403	-0.307423	-0.834187	6142	0.0808561	0.406452	-0.439501	-1.30205	271	0.685462	0.837737	-0.275073	-0.893585	3488	0.0126531	0.141008	-0.663829	-1.64539	62	0.0126531	0.141008	-0.663829	-1.64539	62	0.0473311	0.216114	-0.445957	-1.35256	273	0.104351	0.390797	-0.55752	-1.34662	493	0.257681	0.56107	-0.371463	-1.12029
CERVERA_SDHB_TARGETS_2	0.996018	1	-0.21446	-0.56586	7253	0.0546523	0.261301	-0.502262	-1.39264	278	0.0669472	0.27483	-0.491653	-1.3215	524	0.486637	0.792971	-0.329932	-0.975086	1656	0.0150079	0.125305	-0.46203	-1.4813	75	0.852732	0.982181	0.295967	0.751227	4307	0.852732	0.982181	0.295967	0.751227	4307	0.0132013	0.0987853	-0.497471	-1.48634	75	0.706353	0.892485	-0.35139	-0.833651	3357	0.473594	0.728567	-0.330957	-0.988099
CETS1P54_01	0.411641	0.693164	-0.346443	-1.0182	3535	0.104434	0.367638	0.346105	1.18545	503	0.0595133	0.259268	-0.419466	-1.24716	537	0.0322451	0.289384	0.466872	1.38789	240	0.593787	0.787773	-0.259608	-0.956222	3038	0.503555	0.819401	-0.303558	-0.976757	2549	0.503555	0.819401	-0.303558	-0.976757	2549	0.394833	0.662569	-0.29723	-1.0207	2490	0.300705	0.629079	0.332315	1.0705	1747	0.401359	0.678525	-0.300794	-1.02207
CGGAARNGGCNG_UNKNOWN	0.268091	0.556508	0.385312	1.115	840	0.505539	0.763383	-0.35787	-0.974767	2600	0.514934	0.756881	0.324411	0.957102	1361	0.68212	0.890384	0.345203	0.861077	4310	0.667074	0.827301	0.297059	0.885286	3271	0.899251	0.993475	0.276536	0.720958	4560	0.899251	0.993475	0.276536	0.720958	4560	0.762305	0.890859	-0.297771	-0.8309	4258	0.291619	0.619427	0.441855	1.11736	1544	0.221526	0.524651	0.379353	1.1413
CGTSACG_PAX3_B	0.0295686	0.162546	0.395136	1.34045	60	0.118644	0.391201	0.383927	1.21452	573	0.00381679	0.0570468	0.488942	1.66082	5	0.04463	0.320509	0.486355	1.36817	309	0.00102501	0.0260889	0.456883	1.58396	4	0.345229	0.711136	0.348804	1.05344	1721	0.345229	0.711136	0.348804	1.05344	1721	0.00679074	0.0639507	0.430594	1.45839	26	0.710319	0.895132	0.296886	0.877781	3964	0.0022173	0.0418278	0.444564	1.54973
CHAF1A_TARGET_GENES	0.823386	0.943583	-0.292469	-0.780904	6083	0.522035	0.773861	0.325148	0.961365	2534	0.616755	0.822273	0.287581	0.921535	1280	0.582841	0.845501	0.348112	0.928059	3844	0.689587	0.840035	-0.27453	-0.891821	3509	0.622592	0.884229	-0.327357	-0.895315	3069	0.622592	0.884229	-0.327357	-0.895315	3069	0.224596	0.506196	0.353182	1.12262	945	0.390235	0.705926	0.381505	1.03793	2093	0.567376	0.784808	0.288886	0.941871
CHAMP1_TARGET_GENES	0.000518672	0.039959	0.558746	1.9156	0	0.999613	1	-0.198156	-0.636466	5167	0.00707714	0.0789456	0.438633	1.51204	9	0.0519407	0.34173	0.467102	1.33411	367	0.000204207	0.00935865	0.45987	1.61876	0	0.846829	0.980301	-0.27018	-0.811981	4245	0.846829	0.980301	-0.27018	-0.811981	4245	0.00250941	0.0338076	0.433113	1.49115	9	0.626633	0.851914	-0.295336	-0.917761	2733	0.00194238	0.0385869	0.435157	1.54071
CHANDRAN_METASTASIS_DN	0.278689	0.568488	0.290226	1.04674	390	0.50281	0.761809	-0.298283	-0.97692	2594	0.378982	0.65611	-0.350926	-1.04338	3425	0.785427	0.932892	-0.265403	-0.897401	1950	0.592419	0.78714	-0.259731	-0.956674	3031	0.986265	1	0.224388	0.688344	4882	0.986265	1	0.224388	0.688344	4882	0.0517078	0.227464	-0.363066	-1.24743	326	0.997699	0.999978	0.206632	0.624822	5635	0.575408	0.788548	-0.279729	-0.950496
CHANDRAN_METASTASIS_TOP50_DN	0.00659176	0.0955573	-0.699516	-1.70734	43	0.163938	0.454955	-0.476794	-1.24893	850	0.00306066	0.0534606	-0.680904	-1.6811	21	0.00210859	0.0982245	-0.688921	-1.81946	7	0.0153001	0.126513	-0.533255	-1.53653	77	0.205924	0.570529	-0.503862	-1.22504	1028	0.205924	0.570529	-0.503862	-1.22504	1028	0.00396396	0.0449711	-0.61361	-1.66076	21	0.164581	0.481318	-0.498963	-1.25478	775	0.0122173	0.110923	-0.590515	-1.59697
CHANDRAN_METASTASIS_TOP50_UP	0.175368	0.443955	0.449528	1.22296	607	0.338864	0.639709	0.417014	1.08227	1633	0.363246	0.643369	0.381876	1.05215	1100	0.294137	0.665178	0.479066	1.12683	1795	0.108224	0.357392	0.471212	1.30469	528	0.706069	0.925633	0.332425	0.838507	3559	0.706069	0.925633	0.332425	0.838507	3559	0.534137	0.761228	-0.365027	-0.951809	2925	0.790483	0.931812	0.312434	0.794777	4202	0.422473	0.693873	-0.392925	-1.0245
CHANDRAN_METASTASIS_UP	0.000570776	0.039959	0.507761	1.77092	0	0.348111	0.648487	-0.313571	-1.03821	1805	0.00400641	0.0577217	0.441718	1.54234	4	0.0749441	0.394787	0.443239	1.28098	535	0.00308896	0.0491937	0.408596	1.46474	14	0.296743	0.663619	0.336938	1.07217	1475	0.296743	0.663619	0.336938	1.07217	1475	0.000517598	0.0137376	0.431156	1.51324	1	0.761332	0.920345	0.273288	0.872542	4366	0.000339905	0.0164703	0.443088	1.59777
CHANG_IMMORTALIZED_BY_HPV31_DN	0.206635	0.483968	-0.520744	-1.22392	1332	0.0543524	0.26082	0.593395	1.4602	260	0.365906	0.646088	-0.452376	-1.07119	2534	0.492861	0.796676	0.41367	0.975793	3002	0.746892	0.86974	0.304482	0.83284	3664	0.363076	0.726475	0.485281	1.08187	1826	0.363076	0.726475	0.485281	1.08187	1826	0.546713	0.768336	-0.367422	-0.942408	3001	0.246554	0.575821	0.556225	1.20748	1269	0.525792	0.760613	-0.370029	-0.95536
CHANG_IMMORTALIZED_BY_HPV31_UP	0.713739	0.889641	0.295887	0.856227	2238	0.95943	0.989132	-0.241962	-0.647701	4918	0.812098	0.920414	0.277073	0.817442	2147	0.847504	0.956787	-0.28627	-0.780609	3089	0.461056	0.705553	-0.332034	-0.990733	2349	0.824871	0.973795	0.305312	0.770117	4158	0.824871	0.973795	0.305312	0.770117	4158	0.360362	0.636752	0.361082	1.05068	1590	0.872131	0.969993	0.29347	0.717391	4596	0.322623	0.620325	0.355067	1.06824
CHANGOLKAR_H2AFY_TARGETS_DN	0.513319	0.76641	0.360979	0.952286	1849	0.340801	0.641598	0.445287	1.08874	1642	0.460581	0.71894	0.369826	0.986853	1442	0.699832	0.897636	0.363674	0.837159	4177	0.523713	0.746313	0.356325	0.957461	2583	0.703466	0.924719	0.360155	0.829904	3510	0.703466	0.924719	0.360155	0.829904	3510	0.189896	0.466158	0.463676	1.21477	856	0.829009	0.950538	0.325316	0.740984	4280	0.224205	0.52802	0.440099	1.18223
CHANGOLKAR_H2AFY_TARGETS_UP	0.879892	0.966899	-0.29172	-0.707666	5845	0.394274	0.684447	-0.397161	-1.0431	2037	0.704138	0.869066	0.304639	0.859022	2041	0.541207	0.825026	0.391697	0.94117	3335	0.437218	0.688212	-0.353197	-1.00763	2224	0.940896	1	0.262623	0.662437	4743	0.940896	1	0.262623	0.662437	4743	0.830248	0.925257	0.283303	0.790152	3721	0.65861	0.866498	0.349149	0.874016	3487	0.588625	0.796753	-0.342261	-0.917615
CHARAFE_BREAST_CANCER_BASAL_VS_MESENCHYMAL_DN	0.857405	0.958462	0.270945	0.772894	2801	0.280735	0.585898	-0.445896	-1.13513	1465	0.721809	0.877614	-0.336861	-0.843807	5235	0.870291	0.964582	-0.281618	-0.749905	3233	0.874337	0.938553	0.263543	0.77066	4285	0.697242	0.922635	0.352858	0.835598	3488	0.697242	0.922635	0.352858	0.835598	3488	0.549034	0.770181	-0.346063	-0.946856	3039	0.404391	0.715211	0.452505	1.04377	2099	0.282662	0.586277	-0.406525	-1.12031
CHARAFE_BREAST_CANCER_BASAL_VS_MESENCHYMAL_UP	0.0956803	0.320412	-0.515468	-1.32958	679	0.0433594	0.231162	-0.530669	-1.43189	221	0.199554	0.480447	-0.450767	-1.18693	1521	0.215336	0.591121	-0.398396	-1.15071	746	0.833333	0.915139	-0.260096	-0.813862	4279	0.202249	0.565466	-0.499267	-1.23115	1006	0.202249	0.565466	-0.499267	-1.23115	1006	0.0604454	0.249228	-0.466216	-1.35184	341	0.100842	0.385707	-0.553748	-1.35286	478	0.187599	0.484438	-0.405873	-1.18573
CHARAFE_BREAST_CANCER_LUMINAL_VS_BASAL_DN	0.97146	0.999421	-0.245301	-0.742568	8883	0.000192493	0.00716466	-0.472901	-1.66022	0	0.653029	0.84305	-0.308578	-0.942183	6176	0.0218797	0.259015	-0.350939	-1.2382	43	0.0589578	0.258392	-0.306101	-1.17829	309	0.245669	0.615723	-0.334351	-1.09617	1247	0.245669	0.615723	-0.334351	-1.09617	1247	0.392921	0.661108	-0.2845	-1.01855	2619	0.0437799	0.256727	-0.375666	-1.27968	182	0.177066	0.47207	-0.317461	-1.11897
CHARAFE_BREAST_CANCER_LUMINAL_VS_BASAL_UP	0.778429	0.922557	-0.286468	-0.862877	7043	0.0701428	0.297552	0.347959	1.21357	338	0.656957	0.844524	-0.308243	-0.936998	6156	0.853286	0.958937	0.273913	0.838525	6699	0.767571	0.880403	-0.239596	-0.915088	4018	0.0341533	0.240332	0.398862	1.31464	167	0.0341533	0.240332	0.398862	1.31464	167	0.61424	0.809251	-0.26791	-0.951077	4045	0.0383825	0.2395	0.403824	1.31134	223	0.274131	0.577884	-0.306219	-1.07177
CHARAFE_BREAST_CANCER_LUMINAL_VS_MESENCHYMAL_DN	0.932567	0.986203	-0.258464	-0.787449	8684	0.00095511	0.0219093	-0.409712	-1.46218	4	0.202715	0.484581	-0.361535	-1.11098	1940	0.0673077	0.378453	-0.323555	-1.15599	125	0.045021	0.222041	-0.305827	-1.19209	235	0.357269	0.721101	-0.308052	-1.03555	1815	0.357269	0.721101	-0.308052	-1.03555	1815	0.170121	0.441972	-0.305542	-1.10679	1148	0.201032	0.525752	-0.316381	-1.10145	817	0.134255	0.414632	-0.320675	-1.14089
CHARAFE_BREAST_CANCER_LUMINAL_VS_MESENCHYMAL_UP	0.0754116	0.277882	-0.409857	-1.23824	686	0.45402	0.726796	-0.288706	-0.996993	2354	0.0432799	0.218991	-0.406548	-1.23963	407	0.00392927	0.149514	-0.388037	-1.36472	7	0.00364964	0.0541551	-0.357739	-1.37196	18	0.862076	0.984917	0.258208	0.842613	4268	0.862076	0.984917	0.258208	0.842613	4268	0.00165788	0.0261412	-0.398001	-1.41953	10	0.660755	0.867627	0.28703	0.911367	3762	0.0432599	0.226088	-0.356812	-1.25387
CHAUHAN_RESPONSE_TO_METHOXYESTRADIOL_DN	0.00975414	0.111411	-0.707057	-1.90106	72	0.0111861	0.106276	-0.497142	-1.50791	57	0.11674	0.367051	-0.456454	-1.24782	930	0.0111681	0.223105	-0.513949	-1.53076	36	0.000390244	0.0144017	-0.525545	-1.72865	1	0.120369	0.445114	-0.430498	-1.25134	600	0.120369	0.445114	-0.430498	-1.25134	600	0.00017307	0.0110996	-0.635209	-1.94627	0	0.454383	0.750083	0.335885	0.994857	2534	0.000768167	0.021539	-0.595696	-1.81488
CHAUHAN_RESPONSE_TO_METHOXYESTRADIOL_UP	0.166299	0.431016	-0.503819	-1.24877	1130	0.0322051	0.196462	0.554026	1.49405	156	0.626821	0.828403	-0.36003	-0.904682	4561	0.033874	0.294333	0.601229	1.4803	212	0.481989	0.717995	-0.33459	-0.983162	2461	0.0280821	0.216717	0.588646	1.51106	140	0.0280821	0.216717	0.588646	1.51106	140	0.661151	0.834325	-0.321412	-0.886835	3675	0.0116366	0.125765	0.612048	1.59059	61	0.50783	0.748901	-0.348418	-0.96386
CHEBOTAEV_GR_TARGETS_DN	0.81577	0.940211	0.265923	0.839194	2151	0.113033	0.381877	-0.458953	-1.27985	574	0.994204	0.999356	-0.22255	-0.604892	7889	0.590369	0.848738	-0.312854	-0.928859	1985	0.187598	0.466059	-0.354449	-1.158	961	0.33636	0.70226	-0.43214	-1.08765	1666	0.33636	0.70226	-0.43214	-1.08765	1666	0.957995	0.983372	0.237308	0.746187	4013	0.286859	0.615481	-0.460386	-1.13602	1359	0.141801	0.424249	-0.402152	-1.21707
CHEBOTAEV_GR_TARGETS_UP	0.651123	0.854891	0.297949	0.89714	1884	0.0621106	0.280016	-0.526689	-1.39465	318	0.87739	0.949049	0.260374	0.79678	2110	0.782365	0.931645	-0.293979	-0.831145	2785	0.976821	0.988298	-0.219875	-0.682512	5014	0.697066	0.922553	-0.343819	-0.832054	3492	0.697066	0.922553	-0.343819	-0.832054	3492	0.624072	0.814951	-0.312404	-0.905848	3530	0.546507	0.808042	-0.403348	-0.936802	2643	0.71254	0.863418	-0.297693	-0.863183
CHEMNITZ_RESPONSE_TO_PROSTAGLANDIN_E2_DN	0.966231	0.997615	-0.247633	-0.739806	8583	0.654159	0.848775	-0.271179	-0.933251	3381	0.748837	0.889697	-0.296115	-0.894204	6922	0.980488	0.99891	-0.237777	-0.820904	2210	0.742896	0.867409	-0.243674	-0.919729	3868	0.400158	0.754821	-0.317238	-1.0214	2021	0.400158	0.754821	-0.317238	-1.0214	2021	0.916501	0.963801	-0.240451	-0.845246	5981	0.7529	0.91699	-0.266755	-0.881313	3244	0.234416	0.539386	-0.316175	-1.095
CHEMNITZ_RESPONSE_TO_PROSTAGLANDIN_E2_UP	0.0924653	0.314498	-0.451505	-1.27448	739	0.0700124	0.297448	0.397852	1.27658	338	0.687894	0.860059	-0.312902	-0.897905	5886	0.234455	0.611326	0.395811	1.12001	1643	0.00531154	0.0676349	0.424671	1.48572	25	0.160971	0.507824	0.382208	1.17694	795	0.160971	0.507824	0.382208	1.17694	795	0.956464	0.98299	-0.235887	-0.770557	5755	0.337562	0.66278	0.343303	1.05666	1915	0.410033	0.684816	-0.314521	-1.01683
CHEN_HOXA5_TARGETS_9HR_DN	0.751713	0.908801	-0.332665	-0.795355	4937	0.027702	0.180443	0.60709	1.53127	131	0.044836	0.222639	-0.598663	-1.43618	312	0.167622	0.540345	0.528323	1.25161	1022	0.625881	0.805207	-0.320568	-0.895817	3196	0.210379	0.575793	0.49667	1.21371	1049	0.210379	0.575793	0.49667	1.21371	1049	0.600327	0.802261	-0.348598	-0.91479	3299	0.0255141	0.192469	0.643108	1.5418	133	0.528324	0.762299	-0.363152	-0.953098
CHEN_HOXA5_TARGETS_9HR_UP	0.000669344	0.0434732	0.555712	1.98238	0	0.990975	0.999206	-0.219446	-0.739214	5160	0.000948767	0.0307903	0.682623	2.44535	0	0.00700148	0.195079	0.63166	1.86331	51	0.000205423	0.00935865	0.461634	1.69514	0	0.0192694	0.17707	0.441524	1.41061	95	0.0192694	0.17707	0.441524	1.41061	95	0.000266454	0.0110996	0.565304	2.02518	0	1	1	-0.185587	-0.603451	4300	0.000365631	0.0164703	0.588456	2.17287
CHEN_LIVER_METABOLISM_QTL_CIS	0.981799	1	0.222234	0.680698	2750	0.00842312	0.0902393	-0.572241	-1.58667	42	0.860485	0.940851	0.262611	0.816101	1985	0.167758	0.540616	-0.422289	-1.20493	588	0.675282	0.83216	0.284929	0.893253	3291	0.0510845	0.294951	-0.549326	-1.44129	251	0.0510845	0.294951	-0.549326	-1.44129	251	0.839027	0.928889	0.268008	0.818966	3585	0.081313	0.348618	-0.519285	-1.37165	378	0.420682	0.693033	-0.346166	-1.01864
CHEN_LUNG_CANCER_SURVIVAL	0.138484	0.390693	-0.609513	-1.32774	854	0.308348	0.612876	-0.50234	-1.13799	1591	0.189642	0.470033	-0.572208	-1.24914	1244	0.51458	0.810175	0.443035	0.963629	2999	0.00924105	0.0940139	-0.667024	-1.66331	46	0.578571	0.860716	0.425469	0.917268	2915	0.578571	0.860716	0.425469	0.917268	2915	0.0150362	0.107783	-0.687141	-1.60312	80	0.0914386	0.36864	0.645547	1.40139	470	0.208211	0.509293	-0.51787	-1.22388
CHEN_LVAD_SUPPORT_OF_FAILING_HEART_UP	0.592437	0.820085	0.293348	0.929655	1550	0.0246142	0.168384	-0.50565	-1.46279	125	0.301887	0.586343	0.331595	1.05995	639	0.353984	0.709196	0.396252	1.05784	2336	0.684584	0.836862	-0.275894	-0.892311	3476	0.352355	0.717203	0.386445	1.06048	1802	0.352355	0.717203	0.386445	1.06048	1802	0.28244	0.566459	-0.362318	-1.09813	1638	0.659574	0.867147	-0.323999	-0.878314	3068	0.297144	0.598975	0.330708	1.07374
CHEN_NEUROBLASTOMA_COPY_NUMBER_GAINS	0.218213	0.499628	0.435371	1.17638	761	0.190831	0.489115	-0.492432	-1.22496	998	0.48861	0.737914	0.356243	0.973085	1479	0.842402	0.954519	-0.296241	-0.752261	3281	0.51538	0.74133	0.349924	0.96391	2529	0.0646906	0.332613	-0.627032	-1.46017	322	0.0646906	0.332613	-0.627032	-1.46017	322	0.878271	0.946738	0.27831	0.747251	3960	0.051362	0.279433	-0.622516	-1.46356	246	0.756366	0.883676	0.296777	0.823562
CHENG_IMPRINTED_BY_ESTRADIOL	0.160133	0.422948	0.3551	1.15384	383	0.261129	0.565923	0.373445	1.11539	1266	0.347697	0.630203	-0.385075	-1.06664	2815	0.273174	0.645883	0.405004	1.10299	1835	0.635885	0.810801	-0.275747	-0.919876	3263	0.154843	0.5006	0.431854	1.22429	776	0.154843	0.5006	0.431854	1.22429	776	0.800341	0.909292	-0.270539	-0.841624	4689	0.420352	0.725324	0.373408	1.01702	2242	0.578299	0.790671	-0.302749	-0.934992
CHENG_RESPONSE_TO_NICKEL_ACETATE	0.189863	0.463517	0.446401	1.20618	662	0.736872	0.890563	-0.325219	-0.821416	3858	0.264238	0.55021	-0.483774	-1.1554	1841	0.084195	0.413433	0.581752	1.37228	512	0.351388	0.625978	-0.383849	-1.06564	1796	0.498699	0.816065	-0.397299	-0.965951	2491	0.498699	0.816065	-0.397299	-0.965951	2491	0.595412	0.799276	-0.352719	-0.914957	3269	0.791376	0.932142	-0.315116	-0.78497	3743	0.265733	0.568431	-0.43744	-1.14057
CHEOK_RESPONSE_TO_HD_MTX_DN	0.22	0.502011	0.492966	1.2049	835	0.436462	0.714475	-0.439458	-1.02069	2259	0.0936864	0.326454	0.553223	1.36659	321	0.746051	0.916019	0.366478	0.790378	4344	0.648495	0.817236	0.352034	0.874103	3187	0.510533	0.824468	0.43223	0.963601	2568	0.510533	0.824468	0.43223	0.963601	2568	0.664346	0.836165	0.352411	0.861006	3053	0.405358	0.715844	0.48466	1.05212	2087	0.404043	0.680801	0.415911	1.03308
CHESLER_BRAIN_HIGHEST_EXPRESSION	0.845269	0.952832	-0.304117	-0.732458	5582	0.486226	0.75107	-0.383792	-0.987817	2523	0.336152	0.620373	0.381134	1.06524	993	0.216881	0.592339	0.502869	1.19822	1330	0.374412	0.642964	0.372384	1.0483	1831	0.242345	0.612062	-0.488287	-1.18717	1210	0.242345	0.612062	-0.488287	-1.18717	1210	0.526668	0.755547	-0.360852	-0.958207	2912	0.25757	0.586683	0.464174	1.15206	1360	0.827836	0.918061	0.278173	0.788959
CHESLER_BRAIN_HIGHEST_GENETIC_VARIANCE	0.107221	0.339863	-0.59274	-1.36271	682	0.589141	0.814187	-0.378605	-0.912931	3059	0.0145183	0.120086	-0.679395	-1.56441	98	0.530691	0.819498	0.421656	0.954625	3146	0.144872	0.410577	0.480868	1.27435	718	0.246699	0.616973	-0.519489	-1.19781	1232	0.246699	0.616973	-0.519489	-1.19781	1232	0.464044	0.714133	-0.398114	-0.996529	2535	0.523563	0.794678	-0.410102	-0.952489	2532	0.506001	0.747692	-0.387806	-0.967809
CHESLER_BRAIN_QTL_CIS	0.119507	0.361077	-0.505075	-1.29503	842	0.459603	0.731081	-0.35836	-0.999339	2337	0.023398	0.157248	-0.561874	-1.45647	175	0.407632	0.745508	0.403842	1.03214	2616	0.397441	0.660786	0.336125	1.02673	1925	0.245206	0.615418	-0.434432	-1.1549	1201	0.245206	0.615418	-0.434432	-1.1549	1201	0.218877	0.499193	-0.403592	-1.16199	1235	0.691641	0.885965	-0.313784	-0.865077	3193	0.230144	0.534549	-0.401994	-1.15516
CHIANG_LIVER_CANCER_SUBCLASS_CTNNB1_DN	0.160663	0.423755	-0.442654	-1.21262	1230	0.214118	0.516501	-0.39849	-1.15572	1094	0.200534	0.481586	-0.4132	-1.15867	1651	0.097112	0.436334	-0.399817	-1.23899	305	0.0268378	0.168551	-0.403968	-1.36903	137	0.755573	0.944679	0.3093	0.820557	3829	0.755573	0.944679	0.3093	0.820557	3829	0.12889	0.38094	-0.384895	-1.20839	757	0.78362	0.929231	0.320934	0.790312	4142	0.0114908	0.107079	-0.473732	-1.48587
CHIANG_LIVER_CANCER_SUBCLASS_CTNNB1_UP	0.865754	0.962023	-0.277226	-0.769153	6764	0.158678	0.448139	-0.406969	-1.20602	820	0.99939	1	0.194264	0.65468	1638	0.798049	0.938222	-0.276362	-0.863123	2453	0.376727	0.644421	-0.299905	-1.03025	1935	0.97849	1	-0.229402	-0.603892	4821	0.97849	1	-0.229402	-0.603892	4821	0.781603	0.899494	-0.269061	-0.859465	4630	0.923423	0.987985	0.267151	0.69427	4919	0.934834	0.969012	-0.241273	-0.767572
CHIANG_LIVER_CANCER_SUBCLASS_INTERFERON_DN	0.948315	0.991208	-0.265693	-0.650264	6329	0.832259	0.932546	0.296017	0.762903	4003	0.957842	0.985457	-0.258809	-0.643687	6906	0.999519	1	0.185672	0.452587	6235	0.888122	0.945721	0.260603	0.757288	4373	0.82494	0.973795	0.315739	0.747696	4127	0.82494	0.973795	0.315739	0.747696	4127	0.413693	0.67716	-0.377284	-1.02369	2283	0.51372	0.789257	0.41197	0.962524	2695	0.940418	0.972076	-0.250683	-0.685203
CHIANG_LIVER_CANCER_SUBCLASS_PROLIFERATION_DN	0.374482	0.662952	-0.390366	-1.05068	2802	0.462039	0.733108	-0.356666	-0.997735	2342	0.0191618	0.142181	-0.518043	-1.43242	154	0.983021	0.999473	0.245231	0.667036	6599	0.0792387	0.305123	-0.383987	-1.27755	407	0.445211	0.782932	0.379073	1.00099	2258	0.445211	0.782932	0.379073	1.00099	2258	0.0101742	0.0835966	-0.489888	-1.50383	58	0.573844	0.823406	0.367834	0.926486	3053	0.0444444	0.229136	-0.442314	-1.36243
CHIANG_LIVER_CANCER_SUBCLASS_PROLIFERATION_UP	0.221007	0.503016	-0.399357	-1.13843	1798	0.055254	0.262933	-0.388123	-1.27146	284	0.842221	0.932903	-0.284171	-0.822712	7296	0.153423	0.525905	-0.355675	-1.14411	445	0.00900901	0.0926525	0.401892	1.42424	43	0.21283	0.577937	-0.366474	-1.137	1064	0.21283	0.577937	-0.366474	-1.137	1064	0.529366	0.757207	0.279502	0.970245	2054	0.68015	0.878991	-0.282337	-0.907641	2908	0.757878	0.884585	-0.266059	-0.871082
CHIANG_LIVER_CANCER_SUBCLASS_UNANNOTATED_DN	0.00781438	0.1017	-0.640379	-1.849	64	0.000192604	0.00716466	-0.613934	-2.0543	0	0.0188508	0.141028	-0.464912	-1.35844	165	0.000723851	0.0435905	-0.495465	-1.61761	1	0.00019305	0.00935865	-0.468291	-1.68399	0	0.000198177	0.00893472	-0.616866	-1.97032	0	0.000198177	0.00893472	-0.616866	-1.97032	0	0.000161134	0.0110996	-0.597422	-2.01109	0	0.000239406	0.0127594	-0.518579	-1.73614	0	0.00377464	0.0567879	-0.45925	-1.52651
CHIANG_LIVER_CANCER_SUBCLASS_UNANNOTATED_UP	0.885577	0.968044	0.258663	0.777913	2584	0.549873	0.791632	-0.342391	-0.945913	2816	0.855362	0.939128	0.265529	0.812554	2057	0.752833	0.919618	0.320048	0.824909	4848	0.150575	0.420145	0.393362	1.21471	732	0.994579	1	-0.208591	-0.531285	4953	0.994579	1	-0.208591	-0.531285	4953	0.997696	0.999308	-0.203194	-0.587633	5628	0.828741	0.950386	-0.301137	-0.762679	3909	0.964762	0.982664	-0.234597	-0.680232
CHIARADONNA_NEOPLASTIC_TRANSFORMATION_CDC25_DN	0.0152412	0.126201	-0.562139	-1.57792	120	0.50955	0.76529	-0.309817	-0.972639	2640	0.000236686	0.015605	-0.59164	-1.68759	1	0.475785	0.786149	-0.312651	-0.985214	1453	0.00156403	0.0328346	-0.459211	-1.5915	7	0.205195	0.569652	0.395043	1.15697	1026	0.205195	0.569652	0.395043	1.15697	1026	0.000165948	0.0110996	-0.572569	-1.85636	0	0.0971725	0.379507	0.437821	1.28067	542	0.00422187	0.0609831	-0.494056	-1.58578
CHIARADONNA_NEOPLASTIC_TRANSFORMATION_CDC25_UP	0.339257	0.631164	0.32631	1.04714	839	0.511854	0.766946	-0.33001	-0.972461	2633	0.205868	0.48858	0.345183	1.11554	413	0.501045	0.801139	0.357	0.967174	3355	0.212482	0.495488	0.344906	1.13416	1034	0.221618	0.588658	-0.421796	-1.16923	1100	0.221618	0.588658	-0.421796	-1.16923	1100	0.676171	0.842046	-0.290992	-0.894025	3912	0.68943	0.884647	-0.303152	-0.872082	3169	0.288306	0.590881	0.324497	1.07603
CHIARADONNA_NEOPLASTIC_TRANSFORMATION_KRAS_CDC25_UP	0.191209	0.464862	-0.493854	-1.22073	1291	0.495088	0.758044	-0.374564	-0.98115	2569	0.688861	0.860147	-0.345421	-0.865249	4996	0.572207	0.840926	-0.344398	-0.926495	2099	0.9694	0.985635	0.228276	0.667531	4751	0.846031	0.980276	0.304482	0.737961	4230	0.846031	0.980276	0.304482	0.737961	4230	0.00558056	0.056055	-0.589673	-1.62216	30	0.427576	0.730758	0.449728	1.02436	2207	0.238297	0.542783	-0.419269	-1.15543
CHIARADONNA_NEOPLASTIC_TRANSFORMATION_KRAS_DN	0.0935961	0.316388	-0.458822	-1.28237	740	0.867756	0.949586	-0.25909	-0.807674	4461	0.0729403	0.286705	-0.451923	-1.28159	609	0.894309	0.972274	-0.261747	-0.81748	2749	0.00526521	0.0673765	-0.435175	-1.49862	26	0.0573591	0.314684	0.46836	1.35919	287	0.0573591	0.314684	0.46836	1.35919	287	0.00467524	0.050007	-0.468428	-1.50933	27	0.0313754	0.215238	0.500686	1.43316	171	0.181938	0.478404	-0.364839	-1.16318
CHIARADONNA_NEOPLASTIC_TRANSFORMATION_KRAS_UP	0.288386	0.578782	0.322763	1.07077	662	0.41644	0.699672	-0.329203	-1.01705	2142	0.138068	0.39748	0.355374	1.17314	242	0.815317	0.944783	0.294078	0.811719	5535	0.0022732	0.0412775	0.466473	1.57105	10	0.153144	0.498854	-0.415099	-1.21715	771	0.153144	0.498854	-0.415099	-1.21715	771	0.879925	0.947972	-0.255756	-0.807552	5180	0.866787	0.967538	-0.264857	-0.799922	3825	0.983671	0.99347	0.215363	0.73181
CHIARETTI_ACUTE_LYMPHOBLASTIC_LEUKEMIA_ZAP70	0.859134	0.958981	-0.296168	-0.73647	5854	0.238564	0.542775	0.428707	1.1561	1162	0.269711	0.554705	-0.452256	-1.13958	1966	0.198836	0.576733	0.478982	1.1989	1263	0.379568	0.646211	-0.352354	-1.03837	1931	0.13874	0.47812	0.499631	1.27871	697	0.13874	0.47812	0.499631	1.27871	697	0.66822	0.837466	-0.318487	-0.882643	3727	0.143126	0.452348	0.499157	1.26977	760	0.624715	0.817216	-0.325012	-0.901849
CHIBA_RESPONSE_TO_TSA	0.00571772	0.0924327	-0.719231	-1.7488	37	0.246383	0.550893	0.4364	1.15771	1191	0.00473011	0.0626047	-0.665736	-1.64365	33	0.622375	0.864857	0.364386	0.888212	3882	0.0423696	0.215159	-0.493955	-1.42329	215	0.267539	0.637563	0.447474	1.1403	1349	0.267539	0.637563	0.447474	1.1403	1349	0.0145815	0.105672	-0.572834	-1.5433	80	0.537561	0.802558	0.374654	0.947419	2847	0.464917	0.723407	-0.366429	-0.990957
CHICAS_RB1_TARGETS_CONFLUENT	0.0253623	0.150021	-0.471434	-1.44093	237	0.0818669	0.323588	-0.329344	-1.17507	427	0.000104156	0.0114625	-0.514675	-1.58527	0	0.0514124	0.339726	-0.323038	-1.1611	90	0.000190006	0.00935865	-0.440128	-1.72542	0	0.164871	0.51252	0.333514	1.12885	810	0.164871	0.51252	0.333514	1.12885	810	0.000147601	0.0110996	-0.481103	-1.75051	0	0.00320838	0.0595901	0.446923	1.49148	18	0.00012444	0.0164703	-0.514841	-1.84024
CHICAS_RB1_TARGETS_GROWING	0.0635336	0.252541	-0.444683	-1.29303	533	0.000384172	0.0120413	-0.492797	-1.64063	1	0.0905797	0.321141	0.33177	1.18384	99	0.0287136	0.277544	-0.394855	-1.30972	74	0.0014433	0.0311154	0.413393	1.51226	6	0.0222664	0.190697	-0.44152	-1.38405	111	0.0222664	0.190697	-0.44152	-1.38405	111	0.015894	0.11109	0.369437	1.31682	59	0.00163094	0.0401426	-0.489248	-1.60825	6	0.630374	0.820292	-0.277253	-0.929983
CHICAS_RB1_TARGETS_LOW_SERUM	0.00782726	0.1017	-0.741983	-1.98709	57	0.000192901	0.00716466	-0.594201	-1.7874	0	0.000125723	0.0114625	-0.67689	-1.84493	0	0.000905524	0.0530428	-0.586801	-1.74775	2	0.00426936	0.0588552	-0.482059	-1.58245	21	0.00040032	0.0143316	-0.658721	-1.87754	1	0.00040032	0.0143316	-0.658721	-1.87754	1	0.00017331	0.0110996	-0.604776	-1.84072	0	0.000223614	0.0127594	-0.671745	-2.00412	0	0.00354665	0.054595	-0.55928	-1.69716
CHICAS_RB1_TARGETS_SENESCENT	0.342116	0.633695	-0.340959	-1.04327	3219	0.000191205	0.00716466	-0.501983	-1.81182	0	0.833125	0.929503	-0.283817	-0.874102	8002	0.0141563	0.243669	-0.349253	-1.25647	24	0.00253378	0.0441011	0.339089	1.33304	11	0.0021611	0.0473633	-0.414986	-1.43355	10	0.0021611	0.0473633	-0.414986	-1.43355	10	0.136435	0.39151	0.285949	1.10089	436	0.000520427	0.0187209	-0.413372	-1.48897	1	0.0563924	0.261412	-0.338612	-1.21079
CHNG_MULTIPLE_MYELOMA_HYPERPLOID_DN	0.133469	0.383045	-0.571842	-1.32153	850	0.361605	0.659909	-0.43265	-1.07625	1892	0.454343	0.714021	0.37396	0.98969	1427	0.794954	0.937076	0.334614	0.762725	4725	0.300243	0.584848	0.414913	1.1077	1481	0.34953	0.714443	0.444101	1.07635	1747	0.34953	0.714443	0.444101	1.07635	1747	0.93435	0.973196	0.261032	0.680041	4226	0.757616	0.918884	0.335068	0.803298	3978	0.538312	0.767915	0.353834	0.944724
CHNG_MULTIPLE_MYELOMA_HYPERPLOID_UP	0.000145285	0.0228556	-0.917875	-2.30498	0	0.000195198	0.00716466	-0.833175	-2.30179	0	0.000135925	0.0117428	-0.858205	-2.17838	0	0.000271592	0.0324009	-0.907196	-2.45785	0	0.000196194	0.00935865	-0.649496	-1.93799	0	0.000203169	0.00893472	-0.916841	-2.43157	0	0.000203169	0.00893472	-0.916841	-2.43157	0	0.000178955	0.0110996	-0.712943	-1.99711	0	0.000215796	0.0127594	-0.877038	-2.43554	0	0.00016197	0.0164703	-0.733767	-2.05441
CHOI_ATL_CHRONIC_VS_ACUTE_DN	0.374509	0.662952	-0.499008	-1.07607	2288	0.00719005	0.0816904	-0.749636	-1.67964	36	0.0709382	0.283011	0.592052	1.43201	247	0.0670338	0.378141	-0.655208	-1.46971	279	0.0954999	0.33719	0.567301	1.37667	468	0.0846872	0.377832	-0.664909	-1.43514	416	0.0846872	0.377832	-0.664909	-1.43514	416	0.62656	0.816224	-0.381935	-0.882342	3363	0.018343	0.161194	-0.725001	-1.59548	88	0.552211	0.775601	0.379472	0.921434
CHOI_ATL_STAGE_PREDICTOR	0.0820289	0.293128	-0.572567	-1.38896	544	0.00253115	0.0412748	-0.637925	-1.6892	12	0.703464	0.869027	-0.347993	-0.850624	4995	0.0719125	0.387947	-0.539326	-1.40234	275	0.634643	0.80988	0.314077	0.894833	3117	0.0612616	0.324111	-0.562531	-1.4373	302	0.0612616	0.324111	-0.562531	-1.4373	302	0.652654	0.8296	-0.329445	-0.881323	3601	0.00941378	0.112721	-0.610646	-1.62202	43	0.763555	0.887336	-0.304508	-0.816398
CHOP_01	0.663549	0.861832	-0.310682	-0.899172	5533	0.0411012	0.225839	-0.39913	-1.30752	211	0.171429	0.446039	0.319339	1.12181	191	0.389154	0.733398	0.348688	1.02066	2848	0.458935	0.704398	0.274008	0.992537	2223	0.700325	0.92372	0.287379	0.893205	3446	0.700325	0.92372	0.287379	0.893205	3446	0.161621	0.430268	0.318445	1.12762	613	0.914811	0.986112	-0.249465	-0.785573	3983	0.39249	0.673881	0.278745	1.01617
CHOW_RASSF1_TARGETS_DN	0.235617	0.521024	-0.525438	-1.19925	1502	0.353785	0.653332	0.446897	1.0796	1700	0.15447	0.421136	-0.56269	-1.27966	1046	0.0506415	0.337436	0.653444	1.4707	299	0.501184	0.730981	-0.371652	-0.969976	2538	0.427458	0.771627	0.432951	1.02526	2138	0.427458	0.771627	0.432951	1.02526	2138	0.624908	0.815051	-0.361874	-0.892718	3401	0.250191	0.579743	0.50461	1.17897	1312	0.177927	0.473184	-0.505177	-1.24217
CHOW_RASSF1_TARGETS_UP	0.303669	0.594812	0.435927	1.10597	1108	0.0106157	0.103333	-0.662569	-1.60823	54	0.170031	0.444143	0.48207	1.23637	555	0.942878	0.988075	-0.264094	-0.629179	3878	0.0962828	0.338618	0.52246	1.34891	473	0.005002	0.0817595	-0.744319	-1.75213	24	0.005002	0.0817595	-0.744319	-1.75213	24	0.192994	0.46948	0.484606	1.22461	875	0.0718954	0.328798	-0.588959	-1.41086	340	0.942612	0.973148	-0.2632	-0.642958
chr10p12	0.352293	0.642936	0.377848	1.05244	1182	0.117243	0.389024	-0.520673	-1.31508	613	0.591724	0.806929	0.324213	0.914218	1715	0.900032	0.973859	0.289788	0.702108	5590	0.374517	0.642964	0.36747	1.04695	1839	0.667467	0.907487	-0.364373	-0.840155	3335	0.667467	0.907487	-0.364373	-0.840155	3335	0.146331	0.407482	0.446184	1.24444	655	0.00519859	0.0796078	-0.714622	-1.68011	24	0.802317	0.905382	0.280963	0.804837
chr10q22	0.462113	0.729283	-0.373028	-0.991442	3402	0.0478516	0.244743	-0.490263	-1.40225	244	0.123533	0.375877	-0.459073	-1.24569	978	0.0679988	0.380883	-0.442608	-1.31641	227	0.896376	0.949847	0.243221	0.789844	4402	0.259447	0.630627	-0.419467	-1.13889	1276	0.259447	0.630627	-0.419467	-1.13889	1276	0.381796	0.652984	-0.344192	-1.03995	2218	0.642166	0.858842	-0.327309	-0.887288	2987	0.139108	0.421308	-0.40552	-1.223
chr10q23	0.930657	0.986003	0.248911	0.737393	2804	0.435709	0.713729	-0.385525	-1.01662	2249	0.279223	0.56501	0.360387	1.0866	718	0.685978	0.892695	0.338192	0.862914	4392	0.605306	0.794706	0.303885	0.920519	2942	0.613376	0.880324	-0.35713	-0.885198	3053	0.613376	0.880324	-0.35713	-0.885198	3053	0.13627	0.391212	0.414351	1.22855	593	0.215355	0.542167	-0.487652	-1.2033	1020	0.184745	0.481601	0.385995	1.17993
chr10q24	0.337717	0.62948	-0.393535	-1.0707	2567	0.367376	0.665189	0.349898	1.04641	1776	0.761717	0.896286	-0.30555	-0.849866	6191	0.937815	0.986934	0.264562	0.726624	6318	0.408309	0.667627	0.303821	1.0188	1994	0.352124	0.716934	0.376525	1.05652	1773	0.352124	0.716934	0.376525	1.05652	1773	0.158619	0.426495	0.359318	1.16647	656	0.892804	0.97923	0.274441	0.747472	4763	0.218825	0.521798	0.331354	1.11519
chr10q25	0.174301	0.442324	0.441163	1.22221	585	0.0133715	0.118309	-0.640165	-1.59246	69	0.105317	0.345864	0.461386	1.29657	308	0.91844	0.980029	0.283593	0.684886	5697	0.273172	0.558362	0.396329	1.12214	1340	0.588023	0.866338	-0.385982	-0.898834	2935	0.588023	0.866338	-0.385982	-0.898834	2935	0.125923	0.377467	0.459895	1.27299	562	0.902439	0.982572	-0.289959	-0.673448	4365	0.906187	0.956079	0.25701	0.73252
chr10q26	0.3172	0.609343	0.338746	1.05929	851	0.392934	0.683823	-0.367496	-1.03677	2001	0.246607	0.533238	0.345568	1.09568	526	0.26138	0.6354	-0.374594	-1.1045	889	0.118496	0.373814	0.382004	1.22896	582	0.162781	0.509212	-0.479298	-1.25756	802	0.162781	0.509212	-0.479298	-1.25756	802	0.0430769	0.204361	0.436272	1.35852	181	0.118742	0.415358	-0.488906	-1.29865	554	0.544678	0.771535	-0.31702	-0.94825
chr11p11	0.381511	0.66865	-0.422677	-1.05106	2599	0.138225	0.420328	0.487827	1.27726	664	0.27876	0.564404	-0.449503	-1.13264	2032	0.968299	0.995914	0.255971	0.636554	6108	0.173084	0.448759	-0.406069	-1.19666	880	0.068745	0.342679	0.615576	1.43449	343	0.068745	0.342679	0.615576	1.43449	343	0.347195	0.62714	-0.385162	-1.06742	1936	0.0333075	0.222182	0.665612	1.51609	171	0.49593	0.742362	-0.349802	-0.970637
chr11p13	0.977833	1	-0.242385	-0.569687	6307	0.603551	0.821903	-0.372152	-0.903313	3126	0.772801	0.902156	0.300464	0.814274	2397	0.515036	0.810451	-0.374982	-0.947355	2020	0.764128	0.878439	0.302217	0.82088	3731	0.396959	0.752466	-0.45348	-1.04561	1983	0.396959	0.752466	-0.45348	-1.04561	1983	0.961428	0.985093	0.245319	0.651507	4336	0.514433	0.789635	-0.41837	-0.960615	2494	0.32492	0.62218	0.396294	1.08145
chr11p15	0.267079	0.555819	-0.390364	-1.10718	2157	0.98477	0.99751	-0.224636	-0.706336	5107	0.0201973	0.14647	-0.478021	-1.37922	173	0.109078	0.456983	-0.36991	-1.18894	315	0.204763	0.486912	-0.317128	-1.1141	1048	0.344724	0.710451	-0.364876	-1.06279	1724	0.344724	0.710451	-0.364876	-1.06279	1724	0.00365024	0.042731	-0.457894	-1.50564	21	0.912252	0.985284	0.261699	0.74802	5010	0.0367118	0.204927	-0.41187	-1.33985
chr11q12	0.0110716	0.117791	-0.615876	-1.62924	80	0.00143208	0.0285181	0.591906	1.72621	6	0.14756	0.411508	-0.457823	-1.22585	1151	0.0401643	0.309902	0.537677	1.42484	263	0.615057	0.799349	0.288161	0.92114	3030	0.0037468	0.0673825	0.599437	1.66435	18	0.0037468	0.0673825	0.599437	1.66435	18	0.539882	0.763845	0.30677	0.955259	2280	0.0022363	0.0494804	0.629025	1.71134	11	0.783796	0.896932	-0.278648	-0.828562
chr11q13	0.0162284	0.126201	-0.574331	-1.67213	136	0.00186644	0.0338395	0.475191	1.56791	8	0.000112385	0.0114625	-0.565872	-1.66808	0	0.528881	0.818268	0.324307	0.957156	3927	0.000388199	0.0144017	-0.448125	-1.63258	1	0.144209	0.486093	0.380338	1.18894	715	0.144209	0.486093	0.380338	1.18894	715	0.00192771	0.0291164	-0.429511	-1.45983	11	0.0130032	0.134582	0.480512	1.46103	72	0.045215	0.231025	-0.385583	-1.29335
chr11q14	0.0991662	0.325686	0.479048	1.33432	332	0.74684	0.894809	-0.319512	-0.81339	3899	0.025641	0.165777	0.529347	1.49993	72	0.559182	0.834686	0.380527	0.933216	3528	0.00367872	0.0542627	0.592808	1.69558	17	0.997799	1	-0.179034	-0.412809	4986	0.997799	1	-0.179034	-0.412809	4986	0.223065	0.504447	0.416381	1.16132	999	0.971546	0.999978	-0.245674	-0.56409	4711	0.0860676	0.331169	0.4641	1.3369
chr11q22	0.160926	0.423919	0.486054	1.25718	583	0.319568	0.622187	-0.478629	-1.12369	1655	0.285894	0.570817	0.424806	1.11597	909	0.597813	0.852887	0.396058	0.902782	3553	0.0068507	0.0790769	0.630435	1.67072	33	0.1928	0.555792	-0.565518	-1.26806	963	0.1928	0.555792	-0.565518	-1.26806	963	0.201881	0.478806	0.468791	1.20722	922	0.0906843	0.366651	-0.637892	-1.40378	439	0.0261391	0.168555	0.578763	1.53698
chr11q23	0.131785	0.380777	-0.480575	-1.26628	958	0.152549	0.439988	0.430134	1.22761	741	0.877904	0.949127	0.255932	0.807575	1926	0.760059	0.922849	-0.289446	-0.853441	2587	0.909091	0.956544	0.242839	0.776261	4479	0.64097	0.8935	0.333059	0.890341	3250	0.64097	0.8935	0.333059	0.890341	3250	0.830162	0.925257	0.266425	0.828219	3533	0.952082	0.996529	-0.2497	-0.672007	4390	0.591769	0.79874	0.289824	0.932146
chr11q24	0.545146	0.788234	0.327438	0.938181	1768	0.899272	0.964316	-0.276906	-0.704926	4695	0.349925	0.631826	-0.429116	-1.08128	2551	0.938262	0.987025	-0.257993	-0.697768	3464	0.241454	0.527843	-0.386102	-1.13782	1228	0.708541	0.927112	-0.357973	-0.810852	3558	0.708541	0.927112	-0.357973	-0.810852	3558	0.455266	0.708434	-0.361998	-0.995836	2528	0.69732	0.888647	-0.362915	-0.833287	3381	0.305926	0.606811	-0.395687	-1.09796
chr12p13	0.049948	0.218874	-0.500413	-1.37379	383	0.215512	0.51835	0.391537	1.15363	1041	0.746419	0.888582	-0.306858	-0.860473	6148	0.1298	0.493382	-0.385456	-1.19448	408	0.525476	0.747759	-0.284658	-0.964695	2701	0.464201	0.794161	0.35625	0.991527	2346	0.464201	0.794161	0.35625	0.991527	2346	0.558223	0.775821	-0.302016	-0.950895	3278	0.329545	0.6567	0.397064	1.07714	1768	0.635577	0.8232	-0.291614	-0.914652
chr12q13	0.024121	0.146312	-0.495198	-1.4322	200	0.0461285	0.239469	0.398109	1.30189	223	0.000225175	0.015605	-0.551607	-1.6188	1	0.817253	0.945555	-0.266334	-0.876839	2159	0.000387898	0.0144017	-0.452785	-1.63605	1	0.140439	0.480485	0.386829	1.19429	696	0.140439	0.480485	0.386829	1.19429	696	0.00273973	0.0357205	-0.437467	-1.47441	16	0.0726821	0.329902	0.420886	1.28593	409	0.000696476	0.0199995	-0.492748	-1.64352
chr12q14	0.461404	0.728887	0.359968	0.98264	1583	0.875433	0.953743	-0.292818	-0.706072	4546	0.880172	0.950145	0.270763	0.751406	2658	0.481916	0.789341	0.409893	0.980286	2957	0.246672	0.534058	-0.410089	-1.14598	1259	0.897971	0.993214	0.295895	0.673771	4470	0.897971	0.993214	0.295895	0.673771	4470	0.386238	0.655873	0.382391	1.04083	1739	0.771228	0.924023	-0.352168	-0.775002	3741	0.606464	0.807335	0.322047	0.903434
chr12q21	0.0145059	0.126201	0.563052	1.60326	47	0.166061	0.457538	-0.499546	-1.25205	867	0.0112035	0.103167	0.578729	1.66603	30	0.880576	0.967449	0.295433	0.730805	5566	0.00488202	0.0637447	0.570103	1.6618	23	0.166667	0.515682	-0.547584	-1.28901	832	0.166667	0.515682	-0.547584	-1.28901	832	0.0686887	0.267726	0.480481	1.36629	307	0.332983	0.659318	-0.463798	-1.10033	1582	0.232175	0.536537	0.390186	1.14375
chr12q23	0.0447761	0.205042	0.471454	1.4067	131	0.213048	0.515279	-0.429286	-1.17927	1093	0.00725807	0.0804406	0.56426	1.71079	17	0.629503	0.868027	0.347789	0.893976	4053	0.000412712	0.0144017	0.608194	1.85779	1	0.386143	0.744189	-0.402545	-1.04205	1905	0.386143	0.744189	-0.402545	-1.04205	1905	0.0838117	0.300444	0.43363	1.2989	364	0.427394	0.730754	-0.40929	-1.01956	2021	0.0415327	0.22103	0.453679	1.39472
chr12q24	0.525823	0.774886	-0.332822	-0.961744	4377	0.716227	0.879846	0.273846	0.895528	3477	0.547598	0.779556	0.273379	0.961676	626	0.6344	0.870158	0.311584	0.910187	4639	0.845327	0.921682	0.239509	0.866196	4087	0.459163	0.791478	0.31918	0.992048	2259	0.459163	0.791478	0.31918	0.992048	2259	0.9321	0.972422	0.236387	0.833324	3527	0.418564	0.72394	0.32975	1.01552	2371	0.282303	0.586214	0.291737	1.06193
chr13q12	0.994573	1	0.207006	0.617656	2931	0.560547	0.797948	-0.348591	-0.940596	2869	0.209493	0.493597	0.373102	1.13667	511	0.705436	0.899772	0.33023	0.85418	4554	0.905567	0.954725	0.248201	0.762386	4391	0.750694	0.943927	0.323398	0.815738	3784	0.750694	0.943927	0.323398	0.815738	3784	0.962113	0.985398	0.237744	0.712142	4189	0.59692	0.837139	-0.367969	-0.907976	2829	0.106674	0.36873	0.405176	1.25492
chr13q14	0.000366972	0.0393059	0.658036	2.05421	0	0.0113614	0.107304	-0.561034	-1.56136	57	0.0611111	0.262519	0.423532	1.34041	131	0.658178	0.879681	0.332346	0.886028	4341	0.586472	0.784033	0.290828	0.934742	2895	0.0861021	0.381331	-0.530597	-1.37353	424	0.0861021	0.381331	-0.530597	-1.37353	424	0.786704	0.902288	0.273237	0.849397	3348	0.00858738	0.108244	-0.630308	-1.65606	39	0.514094	0.753549	0.299161	0.966718
chr14q11	0.319497	0.611709	-0.424777	-1.09243	2262	0.206287	0.50724	0.427871	1.18167	1003	0.218009	0.501773	-0.447783	-1.17188	1655	0.583605	0.845889	0.357623	0.921757	3758	0.0183093	0.138872	-0.477337	-1.4817	93	0.0539518	0.304196	0.57789	1.44804	270	0.0539518	0.304196	0.57789	1.44804	270	0.728997	0.87278	-0.296137	-0.856422	4112	0.0762664	0.33759	0.571662	1.39744	401	0.86381	0.936173	-0.266304	-0.772168
chr14q12	0.404794	0.687122	-0.423343	-1.0361	2701	0.904643	0.966248	-0.271333	-0.698365	4695	0.087011	0.314557	-0.538479	-1.33467	624	0.473089	0.785632	-0.368057	-0.980078	1757	0.844069	0.921092	-0.270731	-0.783294	4297	0.803604	0.96532	-0.310957	-0.761368	4013	0.803604	0.96532	-0.310957	-0.761368	4013	0.337982	0.619306	-0.397644	-1.07894	1865	0.988971	0.999978	0.216937	0.512784	5200	0.0795062	0.317633	-0.498197	-1.35364
chr14q21	0.657482	0.858412	-0.359104	-0.858567	4318	0.0143486	0.122599	-0.62935	-1.57739	74	0.380175	0.657232	-0.443615	-1.06422	2653	0.015645	0.247493	-0.629234	-1.61443	60	0.10564	0.353581	0.467928	1.30343	516	0.0146175	0.152588	-0.695865	-1.65311	72	0.0146175	0.152588	-0.695865	-1.65311	72	0.504457	0.741135	-0.370214	-0.971514	2772	0.0145141	0.141876	-0.679605	-1.61232	68	0.426626	0.696704	-0.389566	-1.02242
chr14q22	0.2151	0.495842	0.405293	1.16125	697	0.0120062	0.111139	-0.59307	-1.56391	61	0.977943	0.994216	-0.241462	-0.604841	7093	0.504577	0.803535	-0.358906	-0.960975	1873	0.443084	0.692052	0.343261	1.00377	2171	0.0754453	0.361095	-0.584324	-1.42066	376	0.0754453	0.361095	-0.584324	-1.42066	376	0.87857	0.94697	0.268033	0.767185	3906	0.234834	0.563361	-0.473456	-1.1794	1110	0.461896	0.720917	0.335521	0.987894
chr14q23	0.166456	0.431129	0.420008	1.21061	526	0.133811	0.414551	-0.483365	-1.27462	690	0.0965178	0.33175	0.434818	1.28921	254	0.910793	0.977683	0.279765	0.703643	5788	0.578506	0.778937	0.311741	0.931064	2825	0.788713	0.959598	-0.312898	-0.775561	3926	0.788713	0.959598	-0.312898	-0.775561	3926	0.753738	0.886649	0.291473	0.844803	3326	0.747733	0.914489	-0.329483	-0.813011	3544	0.240609	0.545324	0.373279	1.12581
chr14q24	0.949402	0.991613	-0.254297	-0.687384	7148	0.607904	0.822988	-0.314311	-0.922628	3137	0.789173	0.910474	-0.301919	-0.830887	6355	0.40415	0.743502	0.378216	1.02465	2706	0.132392	0.394045	0.364392	1.20407	646	0.516508	0.827552	-0.347242	-0.958857	2549	0.516508	0.827552	-0.347242	-0.958857	2549	0.905638	0.958999	-0.253749	-0.781811	5268	0.927928	0.988867	0.262973	0.702632	4943	0.385396	0.668515	0.307372	1.02301
chr14q32	0.605717	0.828846	-0.335206	-0.909862	4597	0.894302	0.961953	0.259777	0.769255	4331	0.555144	0.783412	-0.345485	-0.95657	4499	0.339979	0.701183	0.390184	1.06264	2284	0.161689	0.434194	0.352648	1.16975	784	0.686877	0.917612	-0.31727	-0.862693	3375	0.686877	0.917612	-0.31727	-0.862693	3375	0.57359	0.786173	-0.303814	-0.940744	3335	0.652402	0.863722	0.330669	0.883509	3475	0.703518	0.859214	-0.284358	-0.877161
chr15q15	0.956895	0.995041	-0.252668	-0.669449	7014	0.506794	0.764012	0.342201	0.967184	2498	0.36336	0.643369	-0.391885	-1.05977	2863	0.499773	0.800675	0.36603	0.974017	3301	0.420678	0.677303	0.313038	1.01317	2070	0.995467	1	0.207467	0.552596	5050	0.995467	1	0.207467	0.552596	5050	0.456553	0.709226	0.317667	0.99371	1922	0.993993	0.999978	-0.206095	-0.544384	4632	0.66017	0.837621	-0.296577	-0.891767
chr15q21	0.0229391	0.143506	0.484899	1.49078	63	0.0290959	0.186038	-0.528399	-1.45368	148	0.0732236	0.286867	0.422622	1.31336	168	0.845066	0.955869	-0.279634	-0.805005	2928	0.048	0.229368	0.428877	1.34453	233	0.396666	0.752254	-0.421237	-1.04409	1974	0.396666	0.752254	-0.421237	-1.04409	1974	0.0887211	0.310425	0.417946	1.27912	375	0.0427368	0.253522	-0.602952	-1.47306	202	0.975346	0.98897	0.223159	0.704631
chr15q22	0.462642	0.729491	-0.385463	-0.994249	3287	0.133203	0.413578	-0.456671	-1.26623	679	0.853668	0.938283	-0.296029	-0.772731	6457	0.10153	0.443988	-0.45889	-1.29176	364	0.716108	0.854984	0.282992	0.871846	3480	0.0251521	0.20378	-0.599722	-1.54193	123	0.0251521	0.20378	-0.599722	-1.54193	123	0.890424	0.952115	0.258225	0.779763	3867	0.0147279	0.142708	-0.617585	-1.60614	68	0.466577	0.724569	0.318099	0.987826
chr15q23	0.062451	0.249401	-0.632901	-1.45013	397	0.377166	0.673218	-0.443138	-1.06854	1958	0.410177	0.680707	-0.453366	-1.04394	2796	0.241838	0.619026	-0.464766	-1.17048	962	0.509571	0.736791	0.363062	0.962152	2528	0.2496	0.619616	-0.532782	-1.19466	1247	0.2496	0.619616	-0.532782	-1.19466	1247	0.760221	0.889993	-0.326103	-0.809249	4127	0.392133	0.706785	-0.473116	-1.05826	1913	0.777606	0.8938	-0.318098	-0.793845
chr15q24	0.0271493	0.155436	0.51494	1.5112	83	0.865708	0.948699	0.276987	0.749969	4215	0.570711	0.79308	-0.36926	-0.94139	4204	0.908637	0.977145	0.279858	0.710961	5817	0.588592	0.785285	-0.308227	-0.925705	3012	0.576557	0.860063	0.363426	0.916704	2906	0.576557	0.860063	0.363426	0.916704	2906	0.592819	0.797955	-0.327422	-0.922972	3301	0.0779738	0.341566	0.570365	1.39427	410	0.740842	0.877289	-0.297484	-0.83852
chr15q25	0.942496	0.989125	-0.261927	-0.664338	6555	0.684766	0.865476	-0.321253	-0.866831	3505	0.798977	0.914252	-0.313111	-0.804505	5933	0.381056	0.728854	0.407714	1.04801	2453	0.703502	0.847505	-0.287208	-0.872833	3615	0.270871	0.640356	-0.471469	-1.15438	1352	0.270871	0.640356	-0.471469	-1.15438	1352	0.55406	0.773314	0.318101	0.941874	2428	0.665545	0.86938	-0.362362	-0.859681	3163	0.78332	0.896736	0.27353	0.836144
chr15q26	0.96	0.996046	-0.251792	-0.657434	6911	0.595521	0.817584	-0.334853	-0.919859	3057	0.0697074	0.280479	0.426527	1.32164	161	0.362659	0.714847	0.403362	1.05334	2361	0.561568	0.768562	0.302092	0.945838	2749	0.51895	0.828834	0.364187	0.953053	2628	0.51895	0.828834	0.364187	0.953053	2628	0.0465606	0.214365	0.443015	1.35374	198	0.960307	0.998753	0.250474	0.648838	5128	0.277655	0.581325	0.344423	1.08521
chr16p11	0.0184885	0.129589	-0.56909	-1.52407	136	0.0189145	0.143694	0.532925	1.52098	91	0.0101567	0.0966863	-0.545869	-1.49226	80	0.112522	0.461826	0.468144	1.2635	752	0.0692683	0.283912	-0.393069	-1.2929	354	0.00196386	0.0441455	0.659134	1.78267	9	0.00196386	0.0441455	0.659134	1.78267	9	0.214905	0.49499	-0.375119	-1.14173	1239	0.00168919	0.0411557	0.659415	1.76188	8	0.588877	0.796753	-0.304601	-0.928014
chr16p12	0.660476	0.860343	-0.33871	-0.873656	4693	0.213185	0.515424	-0.43689	-1.1839	1092	0.836743	0.930634	-0.299097	-0.786272	6380	0.280271	0.652094	-0.389173	-1.1051	992	0.122268	0.379348	0.399863	1.24106	592	0.547681	0.845836	-0.365888	-0.931924	2727	0.547681	0.845836	-0.365888	-0.931924	2727	0.778545	0.898341	0.278662	0.841475	3381	0.661565	0.868217	-0.336857	-0.871067	3111	0.791576	0.900333	0.268511	0.839597
chr16p13	0.0767918	0.280692	-0.449513	-1.28781	629	0.000206697	0.00716466	0.580974	1.8707	0	0.202478	0.484581	-0.393449	-1.14379	1764	0.0265057	0.271602	0.497756	1.44192	190	0.716366	0.855058	0.253964	0.908339	3492	0.00441412	0.0750401	0.533951	1.60702	21	0.00441412	0.0750401	0.533951	1.60702	21	0.368489	0.642671	0.293689	1.02663	1435	0.00652174	0.0920138	0.552409	1.59084	35	0.154545	0.440743	0.317134	1.14177
chr16q12	0.138055	0.389966	0.499702	1.29248	500	0.480316	0.747263	-0.420495	-0.98721	2488	0.25875	0.545573	0.436647	1.13763	827	0.875491	0.966234	-0.291034	-0.709768	3564	0.930603	0.966879	0.258619	0.680329	4612	0.500203	0.816677	-0.450983	-0.973402	2462	0.500203	0.816677	-0.450983	-0.973402	2462	0.391514	0.660358	0.406827	1.04765	1789	0.872218	0.969995	-0.312195	-0.687033	4231	0.832734	0.920822	-0.304402	-0.754555
chr16q22	0.286986	0.577786	-0.404938	-1.10571	2191	0.0144152	0.122796	0.515112	1.52303	69	0.837977	0.93098	-0.288846	-0.804673	6826	0.0834445	0.412281	0.471417	1.29629	562	0.81772	0.907886	-0.252725	-0.848407	4180	0.00178642	0.0413115	0.609788	1.71106	8	0.00178642	0.0413115	0.609788	1.71106	8	0.761427	0.890501	-0.275762	-0.862858	4480	0.0119225	0.127452	0.582459	1.58007	63	0.830534	0.919564	0.250809	0.846184
chr16q23	0.558072	0.797173	-0.388425	-0.925308	3646	0.523874	0.774485	-0.39655	-0.956201	2720	0.883971	0.952015	-0.298284	-0.715576	6170	0.687858	0.893651	0.358771	0.849939	4197	0.79526	0.894485	0.290071	0.808003	3891	0.740262	0.941511	0.359467	0.801387	3724	0.740262	0.941511	0.359467	0.801387	3724	0.886272	0.950576	-0.281125	-0.733033	4854	0.443517	0.742769	0.450421	1.01537	2284	0.823094	0.915573	0.280206	0.786059
chr16q24	0.103286	0.333456	-0.500066	-1.30997	747	0.174975	0.46995	0.428328	1.20627	859	0.841496	0.932652	-0.295234	-0.786295	6545	0.592077	0.849868	0.350251	0.919682	3870	0.0285152	0.174768	-0.452429	-1.43307	144	0.420544	0.768893	0.390962	1.01928	2132	0.420544	0.768893	0.390962	1.01928	2132	0.602483	0.803272	0.30063	0.923634	2571	0.32059	0.64919	0.443517	1.10079	1693	0.260172	0.563641	0.347611	1.10669
chr17p11	0.283065	0.572825	-0.4456	-1.12595	1953	0.731836	0.888528	-0.31143	-0.840326	3746	0.0674566	0.275899	-0.525994	-1.35149	500	0.562813	0.83605	-0.33696	-0.933641	2024	0.537354	0.754452	-0.313398	-0.952423	2761	0.354909	0.718912	0.420186	1.06652	1792	0.354909	0.718912	0.420186	1.06652	1792	0.286122	0.569926	-0.392016	-1.11058	1603	0.786758	0.930635	0.322353	0.787997	4146	0.132625	0.411636	-0.441468	-1.2545
chr17p13	0.132726	0.381876	-0.427677	-1.21731	1077	0.0119048	0.110531	0.455272	1.45662	57	0.000115115	0.0114625	-0.591603	-1.71638	0	0.115013	0.465883	0.422698	1.22091	821	0.00136986	0.0305328	-0.437025	-1.54755	6	0.0226	0.192463	0.476342	1.44401	112	0.0226	0.192463	0.476342	1.44401	112	0.000329815	0.0110996	-0.507522	-1.67774	1	0.00161232	0.039909	0.569416	1.68355	8	0.00398067	0.0590245	-0.471672	-1.54778
chr17q11	0.262017	0.549928	0.357292	1.10623	724	0.253637	0.557942	0.393976	1.12938	1237	0.339231	0.623489	-0.403456	-1.07808	2645	0.235379	0.612132	-0.390888	-1.13369	812	0.936599	0.969932	-0.235845	-0.749811	4741	0.657809	0.90321	-0.337259	-0.867119	3242	0.657809	0.90321	-0.337259	-0.867119	3242	0.928846	0.970708	-0.250856	-0.743945	5312	0.669875	0.872276	0.343565	0.868803	3548	0.921824	0.963391	-0.249336	-0.739662
chr17q21	0.0167866	0.126323	-0.557925	-1.61474	139	0.207862	0.509622	0.34532	1.12637	1009	0.0232375	0.156763	-0.453887	-1.33458	206	0.43579	0.764046	-0.302508	-1.00001	1146	0.308661	0.592144	-0.290406	-1.05278	1592	0.29207	0.659417	-0.355614	-1.08255	1476	0.29207	0.659417	-0.355614	-1.08255	1476	0.251491	0.536314	-0.323278	-1.0907	1559	0.284883	0.614296	0.35447	1.08805	1614	0.241763	0.546182	-0.329472	-1.10138
chr17q22	0.535322	0.781011	0.348915	0.939419	1901	0.296579	0.600325	-0.456218	-1.12535	1551	0.440143	0.703033	0.365817	0.996489	1352	0.284178	0.655478	0.475232	1.13237	1743	0.47262	0.711888	-0.359049	-0.983643	2407	0.828731	0.975036	-0.315754	-0.728052	4141	0.828731	0.975036	-0.315754	-0.728052	4141	0.902612	0.957632	0.27169	0.725685	4077	0.676398	0.87673	-0.37149	-0.843568	3289	0.95774	0.97878	0.238007	0.654267
chr17q23	0.687252	0.874447	-0.342404	-0.848687	4673	0.785907	0.912096	0.305087	0.798802	3780	0.230712	0.515161	0.387251	1.13215	624	0.719046	0.90409	0.335974	0.834395	4552	0.541938	0.757411	0.321326	0.948977	2661	0.895946	0.992281	0.284345	0.704864	4485	0.895946	0.992281	0.284345	0.704864	4485	0.10018	0.332572	0.452144	1.30046	444	0.774404	0.92553	-0.328493	-0.786912	3672	0.107254	0.36952	0.432179	1.2845
chr17q25	0.128011	0.374501	-0.425857	-1.21783	1046	0.00185071	0.0336136	0.502041	1.60604	8	0.0546956	0.249117	-0.441559	-1.28376	476	0.0726179	0.389244	0.446036	1.28832	518	0.857055	0.928762	0.240265	0.858723	4196	0.0284912	0.21774	0.474973	1.42952	141	0.0284912	0.21774	0.474973	1.42952	141	0.127261	0.379168	-0.356484	-1.18431	773	0.000178859	0.0127594	0.65225	1.91125	0	0.41963	0.692495	-0.307811	-1.01309
chr18p11	0.920372	0.982773	0.252666	0.748516	2773	0.00604642	0.0734605	-0.609107	-1.6305	30	0.762798	0.896799	0.280178	0.84636	1951	0.195549	0.572539	-0.428718	-1.18342	702	0.209618	0.492426	0.382995	1.16445	1019	0.192716	0.555727	-0.512065	-1.24498	962	0.192716	0.555727	-0.512065	-1.24498	962	0.472815	0.719694	0.332187	0.984931	2060	0.441046	0.740463	-0.410079	-1.01188	2090	0.499339	0.743979	0.317673	0.972717
chr18q12	0.393712	0.677419	0.375593	1.02182	1364	0.133384	0.413742	-0.528888	-1.3046	697	0.592598	0.807203	-0.38541	-0.920474	4130	0.524897	0.816813	-0.371226	-0.942672	2044	0.790507	0.891814	0.291549	0.807238	3863	0.0942377	0.39758	-0.594625	-1.39975	470	0.0942377	0.39758	-0.594625	-1.39975	470	0.580139	0.790624	-0.354657	-0.924768	3177	0.131351	0.434754	-0.548367	-1.31362	622	0.612114	0.81052	-0.345999	-0.902146
chr18q21	0.902872	0.974705	0.256922	0.757657	2797	0.0413497	0.226563	-0.537198	-1.43801	211	0.124272	0.377122	0.414168	1.24875	319	0.381919	0.729163	-0.374008	-1.0324	1372	0.000205677	0.00935865	0.630097	1.90867	0	0.625427	0.885889	-0.354287	-0.87364	3113	0.625427	0.885889	-0.354287	-0.87364	3113	0.448135	0.703605	0.337343	0.995717	1969	0.4136	0.72011	-0.44088	-1.03653	1988	0.864344	0.93637	0.259556	0.793428
chr19p13	0.0127205	0.125504	-0.50447	-1.53985	118	0.000208812	0.00716466	0.673639	2.40058	0	0.000104482	0.0114625	-0.611897	-1.88168	0	0.00754717	0.20004	0.515373	1.61364	61	0.000379651	0.0144017	-0.365251	-1.4284	1	0.000203749	0.00893472	0.57133	1.91916	0	0.000203749	0.00893472	0.57133	1.91916	0	0.00029634	0.0110996	-0.43584	-1.58111	1	0.000169434	0.0127594	0.652045	2.16462	0	0.0571107	0.263529	-0.339682	-1.21125
chr19q13	0.00578521	0.0924327	-0.506228	-1.55616	54	0.000210261	0.00716466	0.598618	2.14138	0	0.000102596	0.0114625	-0.576783	-1.78756	0	0.0211342	0.257448	0.464012	1.47097	179	0.000189609	0.00935865	-0.403514	-1.60232	0	0.000203666	0.00893472	0.515186	1.73703	0	0.000203666	0.00893472	0.515186	1.73703	0	0.000287853	0.0110996	-0.414705	-1.52559	1	0.000170999	0.0127594	0.562363	1.84874	0	0.000121921	0.0164703	-0.444416	-1.6044
chr1p13	0.875203	0.96497	-0.280056	-0.746956	6458	0.679969	0.862616	-0.305267	-0.879995	3475	0.113746	0.361547	0.379171	1.21786	234	0.275676	0.648096	0.411334	1.10749	1843	0.835803	0.916639	-0.253281	-0.827479	4285	0.818644	0.971665	0.288362	0.79132	4188	0.818644	0.971665	0.288362	0.79132	4188	0.945241	0.977894	-0.244291	-0.740917	5471	0.985007	0.999978	0.229019	0.623761	5255	0.883376	0.946745	0.248372	0.814234
chr1p22	0.245071	0.531237	0.376651	1.11862	720	0.00466472	0.0618241	-0.602107	-1.64002	23	0.00241936	0.0468417	0.62037	1.88091	5	0.747819	0.917118	0.324299	0.828845	4800	0.293644	0.578823	0.357341	1.09154	1422	0.0509938	0.294711	-0.577069	-1.4698	253	0.0509938	0.294711	-0.577069	-1.4698	253	0.0501265	0.223585	0.461138	1.377	217	0.0161565	0.150413	-0.610574	-1.57886	75	0.186227	0.483116	0.379855	1.16776
chr1p31	0.0663671	0.259768	0.444007	1.34139	191	0.00842312	0.0902393	-0.572875	-1.58843	42	0.0206229	0.148061	0.503963	1.54918	48	0.474296	0.786149	0.376144	0.985086	3099	0.017732	0.136887	0.476438	1.47872	85	0.817148	0.970794	-0.293595	-0.778648	4021	0.817148	0.970794	-0.293595	-0.778648	4021	0.0457077	0.212206	0.453766	1.37133	196	0.212121	0.538204	-0.44452	-1.18515	986	0.63288	0.821942	0.291777	0.912345
chr1p32	0.430135	0.706483	0.342559	1.00113	1335	0.434172	0.712307	-0.380604	-1.01883	2225	0.908795	0.962925	-0.279952	-0.713709	6695	0.312451	0.680734	0.436934	1.10213	1994	0.619066	0.801053	-0.303515	-0.911555	3168	0.268273	0.637968	0.442138	1.13497	1346	0.268273	0.637968	0.442138	1.13497	1346	0.78046	0.899172	0.28407	0.834362	3458	0.793687	0.932928	0.312424	0.786924	4223	0.288042	0.590812	0.359896	1.08865
chr1p34	0.210921	0.490398	-0.408402	-1.15281	1687	0.0927111	0.345787	0.398269	1.24775	448	0.700164	0.867606	-0.311386	-0.894259	5991	0.294109	0.665178	0.379396	1.07701	2066	0.942414	0.972611	0.227285	0.796874	4614	0.641046	0.893537	-0.309603	-0.897799	3210	0.641046	0.893537	-0.309603	-0.897799	3210	0.151104	0.414597	0.336084	1.15089	601	0.77058	0.923801	0.286536	0.838149	4305	0.76192	0.88659	0.252764	0.889605
chr1p35	0.153185	0.413024	-0.46673	-1.23661	1122	0.634856	0.838132	-0.313223	-0.899664	3252	0.228099	0.512343	-0.42953	-1.15617	1793	0.352585	0.708516	0.39688	1.05807	2325	0.541913	0.757411	-0.296446	-0.952988	2753	0.54081	0.841562	0.346614	0.946637	2762	0.54081	0.841562	0.346614	0.946637	2762	0.420207	0.68055	-0.338327	-1.01792	2432	0.186448	0.508749	-0.430344	-1.19507	863	0.451437	0.714576	-0.334374	-1.00016
chr1p36	0.603171	0.827231	-0.31441	-0.935919	5325	0.000415887	0.0120595	0.481827	1.63819	1	0.146455	0.409872	-0.384864	-1.15844	1348	0.215248	0.591121	0.366376	1.10607	1645	0.359486	0.631817	-0.273846	-1.02723	1873	0.0774336	0.364417	0.398939	1.26664	384	0.0774336	0.364417	0.398939	1.26664	384	0.436101	0.693199	0.272386	1.0006	1538	0.00896309	0.110141	0.473622	1.47429	50	0.395968	0.675795	0.267729	1.01403
chr1q21	0.239864	0.525592	-0.406162	-1.13519	1898	0.0623194	0.280322	0.42941	1.31815	301	0.0472909	0.229605	-0.464777	-1.32392	397	0.24229	0.619155	0.393445	1.11372	1696	0.0152552	0.12643	-0.409319	-1.41448	77	0.0899123	0.389663	0.44602	1.29607	450	0.0899123	0.389663	0.44602	1.29607	450	0.0195358	0.125965	-0.432327	-1.39301	116	0.184422	0.507363	0.415701	1.1899	1010	0.0335286	0.194271	-0.426845	-1.36732
chr1q22	0.208095	0.485918	-0.496907	-1.20822	1382	0.55341	0.794158	0.371608	0.93731	2636	0.0218572	0.151871	-0.605477	-1.50073	156	0.536009	0.821975	-0.354431	-0.93857	2016	0.0451689	0.222451	-0.48782	-1.41139	229	0.778977	0.955822	0.333709	0.777649	3897	0.778977	0.955822	0.333709	0.777649	3897	0.0162016	0.112395	-0.569182	-1.53346	89	0.306402	0.634481	0.482649	1.12766	1607	0.0123457	0.111637	-0.586702	-1.59411
chr1q23	0.119547	0.361077	-0.506468	-1.2962	843	0.0599135	0.275009	0.509793	1.39429	290	0.193173	0.474086	-0.458954	-1.19568	1459	0.376336	0.724682	0.405538	1.04897	2429	0.741443	0.866533	0.278467	0.855352	3595	0.254224	0.625152	0.449733	1.15101	1278	0.254224	0.625152	0.449733	1.15101	1278	0.766843	0.892448	0.283237	0.845774	3334	0.116842	0.412129	0.511622	1.31096	622	0.124631	0.399228	0.398196	1.2333
chr1q24	0.288565	0.579026	0.396287	1.1038	968	0.594408	0.816958	-0.358925	-0.913723	3103	0.993711	0.999356	-0.221341	-0.544178	7109	0.342461	0.702457	0.445686	1.08291	2125	0.375639	0.64393	0.365335	1.04495	1837	0.717652	0.931253	0.346315	0.825355	3593	0.717652	0.931253	0.346315	0.825355	3593	0.915458	0.963579	0.261007	0.727969	4103	0.738186	0.910933	0.346067	0.808549	3873	0.598344	0.802563	-0.338455	-0.911372
chr1q25	0.825984	0.944641	0.272721	0.813731	2434	0.226448	0.530305	-0.432344	-1.17158	1160	0.0910224	0.321989	0.420951	1.28817	218	0.5811	0.844928	-0.326344	-0.923863	2059	0.431183	0.683738	0.325539	1.00527	2098	0.377791	0.737042	-0.415521	-1.05224	1877	0.377791	0.737042	-0.415521	-1.05224	1877	0.0626866	0.254164	0.447635	1.34085	272	0.373299	0.692466	-0.40944	-1.05876	1755	0.0750945	0.307934	0.420493	1.30875
chr1q32	0.694292	0.877839	-0.315902	-0.862593	5302	0.241353	0.545878	-0.383	-1.12861	1241	0.939487	0.977404	-0.26286	-0.732283	7653	0.807658	0.941792	0.295284	0.815048	5483	0.591238	0.786521	-0.279802	-0.939307	3022	0.408414	0.761392	-0.370675	-1.02752	2028	0.408414	0.761392	-0.370675	-1.02752	2028	0.91215	0.962052	-0.250145	-0.782704	5367	0.204672	0.530022	-0.419121	-1.17794	954	0.836683	0.922422	-0.262168	-0.81812
chr1q42	0.701564	0.882445	-0.317331	-0.858403	5293	0.0442683	0.23322	-0.457698	-1.37124	228	0.0302875	0.181258	0.440474	1.42577	58	0.0720048	0.387947	0.488801	1.32354	481	0.0380602	0.203776	0.407322	1.34592	185	0.415947	0.765401	-0.366396	-1.02633	2070	0.415947	0.765401	-0.366396	-1.02633	2070	0.0577661	0.242433	0.406349	1.30888	240	0.285176	0.614662	-0.374269	-1.09354	1286	0.0454941	0.23199	0.402035	1.33807
chr20p11	0.383952	0.671053	-0.438733	-1.05668	2535	0.50134	0.761117	-0.383428	-0.976102	2617	0.355674	0.637032	-0.44152	-1.07924	2525	0.21327	0.58888	-0.454613	-1.18647	809	0.125761	0.383679	-0.446921	-1.27501	639	0.513216	0.825233	-0.400331	-0.951034	2562	0.513216	0.825233	-0.400331	-0.951034	2562	0.363045	0.638461	-0.401359	-1.06577	2007	0.276316	0.60593	-0.509991	-1.15807	1343	0.778146	0.894145	-0.300963	-0.806893
chr20p13	0.535377	0.781011	-0.376438	-0.945314	3684	0.00310045	0.0471348	0.649662	1.72346	14	0.124864	0.377805	-0.499608	-1.2737	919	0.248165	0.625161	0.452461	1.14945	1588	0.334245	0.613657	-0.355143	-1.06661	1710	0.0443958	0.274964	0.59476	1.48333	222	0.0443958	0.274964	0.59476	1.48333	222	0.0518969	0.228099	-0.491318	-1.37629	289	0.0172971	0.156706	0.650326	1.57421	90	0.348072	0.640757	-0.378378	-1.06654
chr20q11	0.187719	0.461036	-0.446751	-1.19644	1390	0.00455675	0.0612098	0.545376	1.61769	21	0.120065	0.371681	-0.456359	-1.24385	954	0.272442	0.645372	0.409557	1.10818	1823	0.102853	0.349194	-0.379473	-1.24569	529	0.412303	0.763065	0.360161	1.01884	2070	0.412303	0.763065	0.360161	1.01884	2070	0.419411	0.680263	-0.334095	-1.01687	2419	0.85963	0.965032	0.277899	0.772267	4641	0.256284	0.559874	-0.368927	-1.11952
chr20q13	0.0877971	0.305416	-0.446951	-1.2731	712	0.134758	0.415506	0.374864	1.19397	655	0.75797	0.893899	-0.299933	-0.870295	6585	0.363611	0.715649	0.356039	1.03232	2625	0.475327	0.713389	-0.278246	-0.986833	2436	0.145775	0.488901	0.397526	1.20235	727	0.145775	0.488901	0.397526	1.20235	727	0.315453	0.598217	-0.319617	-1.05832	1922	0.0379792	0.238041	0.464762	1.38003	211	0.503916	0.746497	-0.297335	-0.976028
chr21q22	0.392881	0.676593	-0.380775	-1.03638	2990	0.853625	0.942837	-0.268202	-0.796438	4402	0.438291	0.7016	0.304927	0.998861	830	0.70003	0.897636	0.317686	0.869512	4692	0.0515506	0.238913	0.392376	1.30958	250	0.490129	0.810361	-0.351143	-0.975719	2432	0.490129	0.810361	-0.351143	-0.975719	2432	0.730928	0.873959	0.273751	0.889838	3017	0.26206	0.592587	-0.391468	-1.11846	1205	0.571536	0.787356	-0.303174	-0.939823
chr22q11	0.183671	0.456077	-0.448383	-1.20081	1360	0.127299	0.404105	0.433599	1.25475	622	0.202609	0.484581	-0.428854	-1.17064	1614	0.81222	0.943594	0.298146	0.807297	5436	0.551724	0.762543	0.290903	0.953766	2687	0.490913	0.811023	0.355841	0.976493	2511	0.490913	0.811023	0.355841	0.976493	2511	0.588908	0.796023	-0.307377	-0.935545	3397	0.206228	0.531458	0.454669	1.19409	1105	0.257737	0.56107	-0.368099	-1.11921
chr22q12	0.0551957	0.232724	-0.513504	-1.37521	408	0.00800986	0.0873977	0.54664	1.59994	38	0.149485	0.414349	-0.445063	-1.21306	1188	0.168315	0.541403	0.446808	1.20119	1122	0.933243	0.968098	-0.232747	-0.764035	4808	0.0759219	0.361707	0.486442	1.35062	384	0.0759219	0.361707	0.486442	1.35062	384	0.780589	0.899175	-0.277315	-0.844049	4503	0.147288	0.456793	0.463609	1.25275	792	0.46062	0.720257	0.300007	0.98924
chr22q13	0.016943	0.126552	-0.539055	-1.54433	138	0.00556931	0.0700528	0.474675	1.52127	26	0.0203052	0.147044	-0.465915	-1.35446	176	0.672467	0.88639	0.308657	0.893112	4830	0.0411627	0.21243	-0.35859	-1.27821	210	0.00642828	0.0941005	0.513986	1.57417	31	0.00642828	0.0941005	0.513986	1.57417	31	0.349877	0.629041	-0.313012	-1.04211	2135	0.00785855	0.10255	0.514046	1.53733	43	0.79963	0.903993	-0.260669	-0.858415
chr2p11	0.0608921	0.245572	-0.600009	-1.43454	399	0.668068	0.856527	-0.351232	-0.866378	3495	0.732434	0.882439	-0.342573	-0.83015	5159	0.643089	0.873666	0.364278	0.875286	3963	0.726365	0.859997	-0.299159	-0.845645	3710	0.902961	0.994486	-0.283169	-0.66658	4512	0.902961	0.994486	-0.283169	-0.66658	4512	0.0779134	0.287958	0.495104	1.34762	350	0.93374	0.990615	-0.272176	-0.64572	4438	0.135682	0.417099	0.446732	1.26703
chr2p13	0.302348	0.5934	-0.418371	-1.10388	2201	0.0173222	0.137226	0.538118	1.52906	84	0.966056	0.9887	-0.251901	-0.674481	7541	0.28326	0.654846	0.419048	1.10698	1862	0.875049	0.938869	-0.250435	-0.799718	4439	0.0295625	0.221503	0.565488	1.50619	149	0.0295625	0.221503	0.565488	1.50619	149	0.952886	0.981326	0.237766	0.739802	4044	0.210053	0.536424	0.465065	1.19167	1119	0.265295	0.568075	0.341925	1.09972
chr2p16	0.309656	0.601305	0.412881	1.08921	1115	0.00617641	0.0745745	-0.68655	-1.66644	31	0.346633	0.629606	0.398229	1.06265	1085	0.249814	0.626149	-0.470893	-1.16498	1009	0.108026	0.35697	0.490825	1.31887	532	0.00977849	0.120691	-0.740726	-1.69227	48	0.00977849	0.120691	-0.740726	-1.69227	48	0.549967	0.770885	0.35795	0.937786	2481	0.0175692	0.157606	-0.685847	-1.59292	84	0.871149	0.940281	0.272908	0.733105
chr2p21	0.082512	0.294392	0.525818	1.39443	292	0.0972597	0.354684	-0.57211	-1.3648	503	0.430062	0.694934	-0.436031	-1.02733	2966	0.330738	0.694952	-0.433211	-1.09102	1316	0.00898789	0.0925824	-0.597058	-1.62773	45	0.7192	0.931712	-0.35889	-0.804741	3595	0.7192	0.931712	-0.35889	-0.804741	3595	0.267093	0.552643	-0.44911	-1.1429	1460	0.38211	0.69921	-0.487011	-1.07175	1853	0.427968	0.69761	-0.397879	-1.02196
chr2p22	0.0582581	0.240354	0.526313	1.43673	199	0.274799	0.579889	-0.448015	-1.14052	1434	0.0940428	0.327052	0.474775	1.32194	280	0.228264	0.603113	-0.456957	-1.17242	889	0.00614376	0.0741177	0.588876	1.64676	29	0.0309319	0.227415	-0.642279	-1.55434	154	0.0309319	0.227415	-0.642279	-1.55434	154	0.401554	0.667223	0.378417	1.03001	1808	0.0139211	0.139376	-0.645829	-1.5936	65	0.680712	0.847945	0.306907	0.862898
chr2p23	0.150556	0.408763	-0.477654	-1.24716	1083	0.821957	0.928441	0.282328	0.805768	3997	0.652976	0.84305	-0.339357	-0.898352	5023	0.436164	0.764235	0.382432	1.00641	2855	0.503385	0.732281	0.310325	0.972868	2453	0.969619	1	0.241912	0.641779	4914	0.969619	1	0.241912	0.641779	4914	0.197975	0.474614	-0.397023	-1.17131	1133	0.255001	0.584469	0.436159	1.13963	1363	0.585889	0.7951	-0.314347	-0.925013
chr2p25	0.805602	0.936309	-0.315658	-0.760254	5320	0.0139393	0.120877	-0.623776	-1.57549	72	0.246224	0.532808	0.400478	1.13478	700	0.281234	0.652766	-0.424469	-1.12103	1066	0.116902	0.371516	0.447526	1.28003	571	0.00760304	0.104409	-0.726049	-1.70912	37	0.00760304	0.104409	-0.726049	-1.70912	37	0.378215	0.650389	0.378423	1.04116	1690	0.0128855	0.133774	-0.668038	-1.61356	60	0.882285	0.946251	-0.27267	-0.734231
chr2q11	0.434602	0.709795	-0.399224	-1.01526	3036	0.225213	0.528509	-0.448845	-1.18359	1162	0.863362	0.942223	-0.295717	-0.76153	6425	0.412729	0.748374	-0.365542	-1.01283	1484	0.785861	0.889648	0.272447	0.828345	3823	0.734747	0.938672	-0.325493	-0.814866	3636	0.734747	0.938672	-0.325493	-0.814866	3636	0.884813	0.950048	-0.267058	-0.76251	4992	0.566758	0.819117	-0.375112	-0.925601	2686	0.557524	0.77893	0.307694	0.942163
chr2q14	0.691247	0.875908	0.299151	0.869742	2155	0.0869481	0.334202	-0.510557	-1.34633	448	0.690386	0.861026	0.298559	0.885213	1823	0.627817	0.867384	-0.330605	-0.897662	2283	0.0900716	0.32771	0.436265	1.30297	439	0.59771	0.871619	-0.361704	-0.891932	2975	0.59771	0.871619	-0.361704	-0.891932	2975	0.779707	0.898746	-0.293891	-0.823251	4356	0.846967	0.959666	-0.298023	-0.742391	4006	0.451493	0.714576	-0.355747	-0.999227
chr2q31	0.0280689	0.158093	0.464742	1.45573	74	0.00136746	0.0273519	-0.592745	-1.67996	6	0.903979	0.961283	-0.276513	-0.743228	7088	0.966854	0.995555	0.252886	0.668037	6358	0.975711	0.987796	-0.219283	-0.703039	4940	0.12434	0.451109	-0.487792	-1.29368	611	0.12434	0.451109	-0.487792	-1.29368	611	0.536636	0.762665	-0.31848	-0.955876	3097	0.181721	0.504331	-0.461675	-1.21948	846	0.582801	0.7934	-0.311368	-0.929615
chr2q33	0.00652174	0.0952486	0.526824	1.62312	17	0.0654703	0.287183	-0.487404	-1.36346	331	0.143108	0.40485	0.384575	1.19728	325	0.801955	0.939355	-0.287739	-0.826419	2789	0.16168	0.434194	0.379003	1.19246	788	0.336445	0.702356	-0.411151	-1.08234	1657	0.336445	0.702356	-0.411151	-1.08234	1657	0.230265	0.512923	0.367038	1.12766	982	0.146535	0.456248	-0.478164	-1.26303	682	0.383766	0.667536	0.322907	1.0232
chr2q35	0.0374363	0.184381	-0.592341	-1.48282	256	0.573366	0.805383	0.347422	0.927405	2789	0.0081555	0.0859879	-0.618629	-1.57027	59	0.357163	0.711585	-0.383509	-1.05269	1293	0.172258	0.448009	-0.401258	-1.19729	877	0.593669	0.869537	0.370296	0.904891	2962	0.593669	0.869537	0.370296	0.904891	2962	0.110077	0.35057	-0.459662	-1.28264	614	0.78222	0.928799	0.343489	0.774318	4029	0.424522	0.695553	-0.36279	-1.01575
chr2q37	0.253863	0.540526	-0.435413	-1.1431	1839	0.922328	0.974503	0.256037	0.723654	4547	0.687002	0.859566	-0.329508	-0.879096	5348	0.943743	0.988507	0.265381	0.701047	6206	0.260711	0.546742	0.349532	1.11073	1289	0.882585	0.989497	0.280617	0.737463	4464	0.882585	0.989497	0.280617	0.737463	4464	0.16803	0.439139	0.38181	1.1803	718	0.864337	0.966742	0.293381	0.738957	4599	0.72636	0.870153	0.273582	0.872709
chr3p14	0.000906618	0.0467492	0.675896	1.92458	2	0.574684	0.806106	-0.363357	-0.925007	3000	0.263346	0.549968	0.387833	1.1129	734	0.303435	0.673626	0.451703	1.11215	1907	0.0107614	0.103447	0.546442	1.58791	52	0.831328	0.975836	-0.30842	-0.736961	4144	0.831328	0.975836	-0.30842	-0.736961	4144	0.0410348	0.198577	0.501779	1.42685	183	0.286285	0.615481	-0.480624	-1.14025	1360	0.276832	0.58056	0.382103	1.11285
chr3p21	0.190786	0.46421	-0.406894	-1.16079	1552	0.0532155	0.257318	0.412402	1.31477	258	0.572151	0.794029	-0.328928	-0.955029	4975	0.901389	0.97416	0.269441	0.776355	6425	0.479484	0.715965	-0.277687	-0.986402	2453	0.257263	0.628448	0.367366	1.10773	1283	0.257263	0.628448	0.367366	1.10773	1283	0.222365	0.503887	0.315267	1.09626	862	0.745582	0.913754	-0.28723	-0.859691	3290	0.10777	0.370069	0.328157	1.17611
chr3p22	0.337694	0.62948	-0.426304	-1.08125	2348	0.427344	0.706786	-0.379309	-1.02348	2187	0.709918	0.871786	-0.330794	-0.857471	5339	0.168406	0.541443	-0.426403	-1.20712	596	0.804787	0.89979	0.270053	0.824905	3899	0.104125	0.418449	-0.528334	-1.34993	514	0.104125	0.418449	-0.528334	-1.34993	514	0.541286	0.764528	0.320225	0.948166	2372	0.0984269	0.38184	-0.518858	-1.3417	462	0.494418	0.741699	-0.338665	-0.973176
chr3p25	0.277548	0.567499	-0.429282	-1.12454	2009	0.726151	0.885339	0.300248	0.856914	3531	0.360067	0.640352	-0.401048	-1.06608	2787	0.69659	0.896562	-0.300915	-0.875015	2389	0.584612	0.78268	0.29665	0.935436	2856	0.525051	0.832725	-0.356721	-0.952319	2577	0.525051	0.832725	-0.356721	-0.952319	2577	0.571952	0.784754	-0.316321	-0.937364	3278	0.350607	0.67332	-0.395142	-1.06343	1616	0.415085	0.689164	-0.346874	-1.02212
chr3q13	0.205642	0.482738	0.387197	1.14994	604	0.274422	0.579413	-0.42459	-1.13132	1412	0.0387097	0.206181	0.473524	1.43569	95	0.918634	0.980029	0.275651	0.708548	5915	0.267231	0.552688	0.363572	1.11057	1294	0.231573	0.600423	-0.481058	-1.19237	1152	0.231573	0.600423	-0.481058	-1.19237	1152	0.983372	0.994309	-0.227502	-0.653956	5558	0.233722	0.561944	-0.469259	-1.18008	1101	0.903349	0.954917	-0.257272	-0.739287
chr3q21	0.395625	0.678712	-0.412055	-1.04119	2730	0.440246	0.717303	0.372191	1.00774	2143	0.529285	0.767236	-0.375772	-0.965506	3930	0.435773	0.764046	0.39688	1.01218	2791	0.0986381	0.342378	-0.422311	-1.28341	506	0.258819	0.630174	0.451139	1.14964	1305	0.258819	0.630174	0.451139	1.14964	1305	0.099893	0.332294	-0.454842	-1.28856	559	0.274792	0.604356	0.459425	1.14027	1451	0.342508	0.636772	-0.37718	-1.07182
chr3q22	0.0348837	0.177464	0.524052	1.4949	113	0.128728	0.406861	-0.495945	-1.29097	668	0.469897	0.725821	0.335966	0.97962	1279	0.528533	0.818268	-0.353738	-0.948	1944	0.0463833	0.225358	0.47941	1.40826	226	0.422784	0.769786	-0.427621	-1.02179	2107	0.422784	0.769786	-0.427621	-1.02179	2107	0.623516	0.814742	0.318137	0.907288	2783	0.0712629	0.328187	-0.589708	-1.41266	337	0.153667	0.439926	0.412638	1.22039
chr3q25	0.126523	0.372258	0.44263	1.27069	404	0.135208	0.415602	-0.504296	-1.29025	701	0.264272	0.550226	0.374824	1.10583	698	0.404148	0.743502	0.412731	1.03574	2571	0.392864	0.656847	0.346925	1.03389	1926	0.287767	0.655985	-0.504363	-1.15227	1441	0.287767	0.655985	-0.504363	-1.15227	1441	0.534219	0.761293	0.330479	0.950525	2372	0.283918	0.613294	-0.499313	-1.14647	1376	0.264368	0.56727	0.368075	1.10737
chr3q26	0.857545	0.958498	0.269675	0.774174	2744	0.00250965	0.0412748	-0.672879	-1.74123	12	0.837013	0.930634	-0.302912	-0.766979	6141	0.764622	0.925314	0.326065	0.810864	4823	0.632715	0.808915	0.30448	0.904612	3105	0.0196196	0.178289	-0.651979	-1.59635	97	0.0196196	0.178289	-0.651979	-1.59635	97	0.838811	0.928827	0.275901	0.793546	3725	0.0209125	0.172111	-0.646673	-1.56195	98	0.506332	0.747808	0.321934	0.966183
chr3q27	0.606701	0.829713	-0.360342	-0.902055	4164	0.901046	0.964878	0.277208	0.703541	4306	0.0726722	0.286511	0.452607	1.34196	191	0.385559	0.731424	0.419059	1.04891	2450	0.989838	0.995594	-0.210676	-0.631127	5064	0.812737	0.968583	0.3215	0.755555	4070	0.812737	0.968583	0.3215	0.755555	4070	0.522763	0.753233	0.328185	0.954958	2307	0.419255	0.724584	0.459277	1.03534	2159	0.141056	0.423539	0.407801	1.22993
chr3q29	0.459036	0.727389	-0.412946	-0.998871	3047	0.348366	0.648836	-0.440494	-1.08656	1822	0.385517	0.661899	0.367578	1.0365	1117	0.331662	0.694952	-0.410528	-1.07789	1256	0.506583	0.734276	-0.339411	-0.968298	2577	0.336134	0.702115	-0.46693	-1.09915	1679	0.336134	0.702115	-0.46693	-1.09915	1679	0.753299	0.886558	0.300859	0.832775	3367	0.372528	0.691868	-0.449187	-1.06567	1770	0.234702	0.539648	0.401007	1.14871
chr4p16	0.966578	0.997615	0.229178	0.724332	2544	0.115093	0.386004	0.447879	1.27586	561	0.336789	0.621098	-0.39691	-1.07524	2663	0.831893	0.950736	0.295882	0.788385	5487	0.201334	0.483117	-0.353564	-1.1465	1025	0.201575	0.564648	0.44247	1.18836	1023	0.201575	0.564648	0.44247	1.18836	1023	0.740964	0.879943	-0.284274	-0.860837	4304	0.286816	0.615481	0.440621	1.12086	1524	0.627357	0.818643	-0.301829	-0.909132
chr4q12	0.398761	0.681483	0.387223	1.02689	1415	0.214396	0.516789	-0.509596	-1.21567	1110	0.118514	0.369453	0.48024	1.29148	369	0.780031	0.930546	-0.312945	-0.794676	3038	0.0510431	0.237352	0.527608	1.42713	251	0.0348397	0.242589	-0.688049	-1.55851	174	0.0348397	0.242589	-0.688049	-1.55851	174	0.288835	0.572563	0.425217	1.12165	1308	0.0657732	0.316387	-0.629563	-1.44554	318	0.492984	0.74096	-0.384144	-0.980501
chr4q21	0.280103	0.569971	0.377511	1.10328	869	0.18744	0.483782	-0.466736	-1.22259	972	0.976911	0.993665	0.22368	0.6632	2580	0.826305	0.948387	0.305829	0.773608	5270	0.783419	0.888503	0.277178	0.827837	3826	0.745455	0.942805	0.329465	0.811737	3730	0.745455	0.942805	0.329465	0.811737	3730	0.993457	0.997951	0.206019	0.605112	4402	0.816228	0.9451	0.330039	0.751741	4214	0.743367	0.878038	0.282811	0.852958
chr4q31	0.163514	0.427196	0.417589	1.21408	509	0.262656	0.567308	-0.432155	-1.14433	1348	0.0348221	0.195175	0.490868	1.4554	91	0.804525	0.940473	0.313562	0.786875	5119	0.150051	0.419251	0.410197	1.22512	732	0.441129	0.779631	-0.404035	-1.00697	2187	0.441129	0.779631	-0.404035	-1.00697	2187	0.01971	0.126519	0.512679	1.49669	86	0.188842	0.511192	-0.504119	-1.23161	896	0.806295	0.907143	-0.284561	-0.799277
chr5p13	0.664869	0.862659	-0.352432	-0.862552	4437	0.0430869	0.230478	-0.575116	-1.46409	224	0.0494446	0.235288	0.495949	1.42315	137	0.700894	0.897636	-0.321292	-0.850839	2586	0.0274112	0.170851	0.508008	1.47622	134	0.0756908	0.361524	-0.60538	-1.43816	377	0.0756908	0.361524	-0.60538	-1.43816	377	0.0772149	0.286644	0.474514	1.34299	345	0.111322	0.402767	-0.553617	-1.33719	526	0.0232198	0.1572	0.512554	1.49279
chr5p15	0.449139	0.721493	-0.410602	-1.00492	2997	0.21955	0.522888	-0.456213	-1.18754	1140	0.247582	0.534202	0.392137	1.12525	690	0.741005	0.914508	0.33223	0.826197	4674	0.652792	0.819364	0.305382	0.88741	3214	0.929426	1	0.272333	0.654838	4661	0.929426	1	0.272333	0.654838	4661	0.267128	0.552654	0.395886	1.12045	1196	0.496302	0.778399	0.439283	0.97771	2549	0.150671	0.435772	0.422104	1.22936
chr5q12	0.00324588	0.0719128	0.73301	1.84871	11	0.625821	0.833407	-0.37666	-0.89046	3237	0.0275229	0.171444	0.617511	1.58374	89	0.595802	0.85182	0.403234	0.902182	3519	0.253098	0.540029	0.447173	1.15453	1245	0.513239	0.825233	-0.421238	-0.954155	2577	0.513239	0.825233	-0.421238	-0.954155	2577	0.282029	0.566134	0.451988	1.13545	1289	0.0587994	0.297005	-0.657743	-1.47124	286	0.145863	0.429657	0.495827	1.28171
chr5q13	0.951306	0.992306	-0.26317	-0.624752	6192	0.336731	0.638447	-0.448377	-1.09617	1750	0.022423	0.154035	0.557269	1.55163	66	0.819619	0.946653	0.31961	0.76156	5029	0.0331763	0.19019	0.522556	1.4613	161	0.465051	0.79448	-0.42406	-0.987508	2321	0.465051	0.79448	-0.42406	-0.987508	2321	0.0800443	0.292564	0.504433	1.35438	360	0.675011	0.875774	-0.360427	-0.85509	3208	0.457738	0.717822	0.35357	0.994096
chr5q14	0.549454	0.791119	-0.374485	-0.937459	3771	0.0594595	0.273973	-0.547218	-1.41606	307	0.899811	0.95934	0.259038	0.764233	2379	0.0170049	0.247493	-0.579488	-1.58016	61	0.181855	0.459089	0.401162	1.19553	891	0.0411151	0.264581	-0.636913	-1.52189	204	0.0411151	0.264581	-0.636913	-1.52189	204	0.59479	0.798953	0.316017	0.919553	2625	0.136622	0.442568	-0.544957	-1.30546	647	0.904924	0.955547	-0.261402	-0.731877
chr5q31	0.716079	0.891221	0.267735	0.906063	1482	0.122186	0.396479	0.39057	1.21949	596	0.154639	0.421365	0.335766	1.14121	239	0.181235	0.556591	0.412942	1.16814	1270	0.216902	0.500919	0.320903	1.11395	1059	0.921608	0.999841	0.254278	0.756562	4584	0.921608	0.999841	0.254278	0.756562	4584	0.00746888	0.0683733	-0.45245	-1.46426	44	0.419284	0.724584	-0.348263	-1.00948	1908	0.452601	0.715052	0.285417	0.994601
chr5q33	0.0709697	0.269277	-0.567889	-1.39507	474	0.245161	0.549686	0.44288	1.15379	1177	0.0373587	0.202443	-0.573597	-1.43681	270	0.747578	0.917027	-0.309937	-0.825314	2777	0.0884314	0.324537	-0.451134	-1.32233	450	0.398839	0.753682	-0.427995	-1.04058	1992	0.398839	0.753682	-0.427995	-1.04058	1992	0.189018	0.465218	-0.439656	-1.19768	1042	0.35995	0.681577	-0.458328	-1.07755	1730	0.0471375	0.236458	-0.518636	-1.42927
chr5q35	0.0259185	0.15201	-0.545115	-1.46719	193	0.0259687	0.174479	0.482325	1.44059	125	0.0730822	0.286867	-0.475317	-1.30127	583	0.319839	0.687142	0.397065	1.07514	2140	0.0419022	0.213992	-0.412438	-1.3587	214	0.180536	0.537309	0.416363	1.18934	908	0.180536	0.537309	0.416363	1.18934	908	0.0382825	0.189982	-0.446309	-1.37005	221	0.117135	0.412642	0.456466	1.27639	632	0.155436	0.441514	-0.393752	-1.2017
chr6p21	0.0475399	0.211955	-0.492539	-1.36828	371	0.0688083	0.295978	0.432311	1.31326	331	0.0267762	0.169238	-0.481598	-1.37047	224	0.550502	0.830048	0.335765	0.944909	3836	0.130043	0.390376	-0.341972	-1.18065	663	0.513384	0.825233	0.333924	0.966524	2569	0.513384	0.825233	0.333924	0.966524	2569	0.0597844	0.247532	-0.403097	-1.29032	354	0.849227	0.960551	-0.273215	-0.796154	3846	0.79132	0.9003	-0.266007	-0.851969
chr6p22	0.0326797	0.171499	0.466905	1.45089	89	0.0509305	0.252025	-0.502772	-1.39922	259	0.0576748	0.25587	0.431215	1.35133	126	0.866569	0.963288	-0.273274	-0.795482	2967	0.0621583	0.266674	0.413971	1.31861	306	0.0821364	0.372727	-0.531354	-1.38266	405	0.0821364	0.372727	-0.531354	-1.38266	405	0.283244	0.567313	0.351833	1.08763	1211	0.222482	0.550646	-0.466758	-1.18884	1046	0.445288	0.710112	0.310814	0.993085
chr6q21	0.341493	0.633171	0.37088	1.05797	1115	0.0130996	0.11671	-0.594277	-1.55668	67	0.0174672	0.13424	0.546887	1.584	47	0.542722	0.826143	0.376785	0.939856	3429	0.0161159	0.130173	0.520897	1.52322	78	0.154061	0.499358	-0.536033	-1.29722	771	0.154061	0.499358	-0.536033	-1.29722	771	0.0107503	0.0868988	0.550113	1.56886	47	0.50062	0.779846	-0.417016	-0.968547	2421	0.172307	0.464777	0.406062	1.19559
chr6q22	0.00119118	0.0474935	0.670389	1.86727	3	0.0121622	0.111742	-0.611015	-1.58115	62	0.0117271	0.106044	0.582405	1.658	32	0.353034	0.708516	0.438552	1.07552	2227	0.503263	0.732196	0.336251	0.966682	2467	0.362602	0.726349	-0.443407	-1.07306	1816	0.362602	0.726349	-0.443407	-1.07306	1816	0.923266	0.966904	0.257845	0.719149	4138	0.0534737	0.284765	-0.595201	-1.45413	253	0.283143	0.586963	0.383259	1.10913
chr6q24	0.901349	0.974376	-0.29232	-0.675554	5746	0.148205	0.434027	-0.541101	-1.29083	767	0.79064	0.911166	-0.338886	-0.785371	5422	0.951299	0.990981	-0.257702	-0.644238	3808	0.818882	0.908127	0.291071	0.777079	4041	0.527211	0.834168	-0.408698	-0.942358	2634	0.527211	0.834168	-0.408698	-0.942358	2634	0.633078	0.819487	-0.351809	-0.8873	3467	0.167969	0.486757	-0.567444	-1.28853	816	0.777401	0.893737	0.299749	0.80032
chr6q25	0.0755089	0.278073	0.452882	1.33901	229	0.0490463	0.247516	-0.515093	-1.41039	251	0.0479425	0.231349	0.461011	1.39317	119	0.905918	0.976567	-0.269372	-0.748699	3244	0.152975	0.423283	0.397978	1.21332	742	0.534371	0.837889	-0.368908	-0.942583	2642	0.534371	0.837889	-0.368908	-0.942583	2642	0.953239	0.981387	0.241277	0.714404	4178	0.527409	0.796645	-0.366213	-0.957693	2462	0.510763	0.751183	0.315104	0.967326
chr7p13	0.370487	0.659198	-0.466832	-1.07325	2359	0.447718	0.722937	0.420643	1.00817	2157	0.110722	0.355624	0.499114	1.32091	347	0.11361	0.464137	0.585604	1.34001	676	0.877615	0.940054	-0.276504	-0.73718	4445	0.0514927	0.296548	0.642966	1.48158	256	0.0514927	0.296548	0.642966	1.48158	256	0.312101	0.595185	0.4282	1.10887	1415	0.404413	0.715211	0.479349	1.05211	2070	0.625383	0.817305	-0.353914	-0.891891
chr7p14	0.938762	0.987736	0.246444	0.716503	2927	0.0098247	0.0987204	-0.609259	-1.59592	50	0.838563	0.931079	0.272293	0.803341	2217	0.779903	0.930527	0.317241	0.802477	4974	0.361264	0.632635	0.353563	1.05368	1771	0.948749	1	-0.256402	-0.627791	4738	0.948749	1	-0.256402	-0.627791	4738	0.884037	0.949684	-0.270284	-0.757124	4939	0.446553	0.745139	-0.420677	-1.00774	2117	0.121153	0.39303	-0.455799	-1.27615
chr7p15	0.685912	0.873543	0.303275	0.872043	2185	0.292284	0.596509	-0.430745	-1.12125	1518	0.508707	0.752046	-0.389638	-0.9818	3709	0.868278	0.963835	-0.28118	-0.761797	3196	0.0113949	0.106435	-0.530918	-1.56458	57	0.218731	0.585348	-0.497326	-1.20914	1092	0.218731	0.585348	-0.497326	-1.20914	1092	0.37211	0.646285	-0.378063	-1.04775	2075	0.042607	0.253031	-0.597031	-1.47319	201	0.153533	0.439903	-0.447109	-1.24065
chr7p22	0.0357742	0.180113	-0.564084	-1.46326	255	0.0106536	0.103472	0.57507	1.59694	51	0.12299	0.375286	-0.47738	-1.25944	940	0.597282	0.852296	0.353237	0.916236	3867	0.567335	0.772499	0.301469	0.941522	2771	0.164161	0.511505	0.479704	1.24248	829	0.164161	0.511505	0.479704	1.24248	829	0.815303	0.917764	-0.278772	-0.816093	4634	0.0215257	0.17465	0.619429	1.5506	113	0.0739226	0.305196	-0.454304	-1.32981
chr7q11	0.572154	0.80665	-0.350496	-0.924794	4166	0.311395	0.614935	0.383105	1.08554	1532	0.793928	0.911943	0.269043	0.849544	1725	0.339875	0.701159	0.403324	1.06881	2233	0.391938	0.655972	0.320967	1.0296	1934	0.194808	0.557773	0.475968	1.21291	982	0.194808	0.557773	0.475968	1.21291	982	0.449234	0.704398	0.320089	0.995945	1906	0.0718495	0.328733	0.582083	1.40902	377	0.293496	0.596352	0.33562	1.08218
chr7q21	0.147179	0.404238	0.407452	1.21009	432	0.0820343	0.323895	-0.502097	-1.34984	420	0.130329	0.385776	0.404052	1.22864	320	0.993913	1	0.223093	0.573247	6367	0.138826	0.40293	0.400731	1.22708	673	0.490694	0.810849	-0.399214	-0.970607	2451	0.490694	0.810849	-0.399214	-0.970607	2451	0.338699	0.619953	0.355407	1.06128	1472	0.382198	0.699251	-0.426896	-1.05338	1811	0.823698	0.915849	-0.275598	-0.794654
chr7q22	0.120578	0.36285	-0.45671	-1.25381	926	0.0642088	0.284184	0.449261	1.33259	309	0.0240729	0.159976	-0.498117	-1.39594	197	0.626651	0.86699	0.326965	0.90587	4269	0.472734	0.711888	-0.29127	-0.986909	2435	0.00774732	0.105826	0.574243	1.6155	38	0.00774732	0.105826	0.574243	1.6155	38	0.977229	0.991777	0.226577	0.746207	4033	0.072037	0.328967	0.488121	1.35646	388	0.525116	0.760091	-0.307107	-0.962695
chr7q31	0.0234979	0.145156	0.570153	1.57957	78	0.0103112	0.101194	-0.636002	-1.60637	53	0.0775862	0.296646	0.473849	1.33616	224	0.306477	0.676007	-0.421244	-1.09938	1163	0.97354	0.987273	0.226967	0.646649	4782	0.301444	0.667628	-0.47517	-1.13541	1502	0.301444	0.667628	-0.47517	-1.13541	1502	0.916797	0.963937	0.261596	0.724095	4098	0.129485	0.431445	-0.582496	-1.33747	627	0.886089	0.947995	-0.272022	-0.729301
chr7q32	0.0527927	0.226582	-0.613075	-1.46047	344	0.220494	0.523649	0.489744	1.19744	1062	0.563445	0.788753	-0.388738	-0.937819	3951	0.139431	0.50882	-0.483301	-1.27641	528	0.300225	0.584848	0.394337	1.10274	1465	0.642786	0.894421	-0.376462	-0.860068	3220	0.642786	0.894421	-0.376462	-0.860068	3220	0.651698	0.829141	-0.339192	-0.884442	3569	0.382055	0.69921	0.48224	1.07332	1962	0.546467	0.772501	-0.356003	-0.942354
chr7q34	0.215339	0.49606	-0.527668	-1.21945	1372	0.689116	0.867819	-0.353875	-0.844187	3570	0.295676	0.580549	-0.48485	-1.13054	2030	0.441876	0.767038	0.442734	1.01915	2637	0.879242	0.941111	-0.275357	-0.738851	4455	0.702012	0.924607	-0.369382	-0.819466	3488	0.702012	0.924607	-0.369382	-0.819466	3488	0.215296	0.495274	0.457061	1.19073	973	0.70981	0.894759	-0.372644	-0.820062	3443	0.379905	0.664885	-0.417004	-1.058
chr7q36	0.384048	0.671053	0.338256	1.02719	1092	0.342963	0.64395	0.386001	1.0719	1673	0.0328421	0.189934	0.472177	1.45822	77	0.411161	0.747748	0.391525	1.02351	2681	0.177559	0.453785	0.38005	1.18288	863	0.00775194	0.105826	0.64681	1.65538	38	0.00775194	0.105826	0.64681	1.65538	38	0.0287237	0.159367	0.470026	1.42802	123	0.117258	0.412816	0.525713	1.316	620	0.0319323	0.188644	0.454161	1.42436
chr8p11	0.0359551	0.180443	-0.612324	-1.49453	239	0.363865	0.662205	-0.404226	-1.06594	1878	0.529494	0.767466	-0.389975	-0.962821	3805	0.180475	0.556065	-0.466253	-1.2242	683	0.866614	0.934153	-0.265821	-0.76594	4417	0.828228	0.975036	-0.303023	-0.741941	4136	0.828228	0.975036	-0.303023	-0.741941	4136	0.384144	0.654708	-0.385729	-1.04399	2131	0.992602	0.999978	-0.214674	-0.534765	4695	0.615651	0.813216	-0.333332	-0.901451
chr8p21	0.276062	0.566047	-0.441039	-1.12874	1948	0.142579	0.426506	-0.470794	-1.26025	730	0.554906	0.783412	-0.365867	-0.948387	4173	0.315438	0.682962	-0.384334	-1.08189	1133	0.802518	0.898668	0.270605	0.826592	3888	0.502499	0.818572	0.399374	0.967946	2512	0.502499	0.818572	0.399374	0.967946	2512	0.702105	0.857648	-0.302084	-0.868342	3968	0.478544	0.766928	-0.415332	-0.98535	2274	0.222967	0.526249	-0.403882	-1.16058
chr8q21	0.417762	0.696608	0.347413	1.01006	1302	0.00253312	0.0412748	-0.635645	-1.70887	12	0.926661	0.971022	-0.273579	-0.701548	6860	0.853583	0.959063	0.296926	0.758887	5479	0.973797	0.987273	-0.224137	-0.678929	5016	0.153846	0.499065	-0.524199	-1.29263	765	0.153846	0.499065	-0.524199	-1.29263	765	0.964884	0.986663	0.236242	0.689672	4258	0.156441	0.469516	-0.53264	-1.27595	741	0.996618	0.998925	-0.20362	-0.577336
chr8q22	0.63801	0.847935	-0.348733	-0.884508	4437	0.000585938	0.0157538	-0.670937	-1.81038	2	0.198845	0.47959	-0.461862	-1.18939	1479	0.0305981	0.283291	-0.541878	-1.49578	109	0.113123	0.365034	-0.413914	-1.26176	580	0.00760761	0.104409	-0.702388	-1.71977	37	0.00760761	0.104409	-0.702388	-1.71977	37	0.330367	0.612531	-0.379526	-1.07936	1855	0.00232509	0.0499077	-0.700252	-1.74437	10	0.147243	0.43168	-0.434121	-1.23824
chr8q24	0.512811	0.76612	-0.349659	-0.965448	3982	0.38359	0.677009	0.344071	1.03596	1841	0.0541747	0.247826	-0.469063	-1.32125	448	0.498912	0.800355	0.347455	0.968951	3439	0.0380392	0.203717	-0.390688	-1.3306	193	0.381954	0.739916	0.376532	1.03838	1942	0.381954	0.739916	0.376532	1.03838	1942	0.086545	0.306307	-0.394519	-1.25338	511	0.889842	0.978205	0.274585	0.737887	4773	0.460602	0.720257	-0.314664	-0.992923
chr9p13	0.247934	0.535088	-0.436475	-1.14792	1799	0.871617	0.951857	0.27075	0.762495	4283	0.413948	0.68369	-0.386746	-1.0318	3222	0.52319	0.815867	0.36561	0.958613	3417	0.510509	0.737629	0.304248	0.966832	2525	0.0819187	0.372114	0.522197	1.36656	414	0.0819187	0.372114	0.522197	1.36656	414	0.569733	0.783266	-0.31563	-0.939312	3263	0.215159	0.542046	0.468147	1.19088	1143	0.519869	0.756999	-0.324533	-0.960364
chr9p21	0.652913	0.855554	-0.378853	-0.859838	4145	0.0896099	0.339904	-0.598821	-1.39082	463	0.105636	0.346745	-0.590872	-1.34375	715	0.203468	0.580453	-0.511896	-1.22928	832	0.0696802	0.284937	-0.535323	-1.39714	352	0.843883	0.979912	-0.319751	-0.700789	4172	0.843883	0.979912	-0.319751	-0.700789	4172	0.02581	0.149325	-0.633153	-1.55408	140	0.818685	0.94619	-0.329364	-0.73672	3995	0.0940347	0.345551	-0.551059	-1.35499
chr9q21	0.15293	0.412603	0.417625	1.22051	474	0.0463729	0.240282	-0.558322	-1.45334	240	0.0669746	0.274856	0.449983	1.35045	173	0.997814	1	0.208371	0.529354	6388	0.183299	0.460957	0.394157	1.18966	888	0.593356	0.869433	-0.37007	-0.899749	2964	0.593356	0.869433	-0.37007	-0.899749	2964	0.132897	0.387162	0.422923	1.24219	588	0.509386	0.786426	-0.390536	-0.963661	2414	0.087289	0.332931	0.429271	1.30719
chr9q22	0.0222066	0.141039	0.493955	1.50531	62	0.703288	0.874698	-0.305495	-0.858843	3571	0.296794	0.581744	0.343571	1.06769	684	0.875057	0.966055	0.287691	0.752069	5707	0.422564	0.678324	0.323523	1.01424	2059	0.793382	0.961707	-0.309252	-0.778356	3931	0.793382	0.961707	-0.309252	-0.778356	3931	0.457037	0.7096	0.325518	0.991257	1967	0.772468	0.924882	0.330219	0.791675	4056	0.859557	0.934524	0.257024	0.811563
chr9q31	0.0507965	0.22111	0.507247	1.4398	168	0.160811	0.45091	-0.484021	-1.25252	832	0.525117	0.763885	0.330868	0.952493	1452	0.75517	0.920666	0.330062	0.811144	4746	0.521155	0.744677	0.329664	0.960939	2561	0.252501	0.623041	-0.504752	-1.18819	1261	0.252501	0.623041	-0.504752	-1.18819	1261	0.736642	0.877355	-0.310091	-0.841378	4066	0.0446135	0.259254	-0.657162	-1.49226	216	0.893085	0.950546	-0.267239	-0.733133
chr9q33	0.0714081	0.270466	-0.54285	-1.38051	498	0.684897	0.865476	-0.316902	-0.867718	3518	0.264466	0.550407	0.364863	1.1001	680	0.629816	0.868199	-0.323495	-0.899131	2255	0.00514192	0.0660173	0.526592	1.59514	24	0.329986	0.69631	-0.441414	-1.09411	1642	0.329986	0.69631	-0.441414	-1.09411	1642	0.146593	0.407767	0.410515	1.21718	638	0.721103	0.902583	-0.330479	-0.831083	3399	0.728952	0.87128	0.282069	0.862245
chr9q34	0.0198321	0.133088	-0.516712	-1.48116	162	0.000205973	0.00716466	0.589681	1.91147	0	0.00354245	0.0551492	-0.510557	-1.48626	30	0.262	0.635913	0.375993	1.09078	1893	0.561622	0.768585	-0.268856	-0.959417	2879	0.0877404	0.384537	0.420337	1.27636	437	0.0877404	0.384537	0.420337	1.27636	437	0.358017	0.634694	-0.310803	-1.03718	2194	0.0165111	0.151754	0.502007	1.47568	91	0.722025	0.867737	-0.269364	-0.889116
chrXp11	0.230889	0.515548	-0.415377	-1.144	1784	0.0288501	0.185395	0.471033	1.41542	138	0.0986018	0.335038	-0.449083	-1.25852	810	0.199058	0.576978	0.419999	1.15854	1351	0.0230933	0.156536	-0.408779	-1.38506	118	0.00277888	0.0553579	0.602885	1.69169	13	0.00277888	0.0553579	0.602885	1.69169	13	0.0844211	0.301993	-0.39905	-1.26173	497	0.019754	0.167037	0.560291	1.52434	105	0.220301	0.523689	-0.362847	-1.13742
chrXp22	0.319737	0.611746	0.354945	1.07232	924	0.118141	0.390444	-0.465445	-1.28049	604	0.299242	0.584134	0.347604	1.06854	710	0.561943	0.835517	-0.327472	-0.935089	1954	0.04	0.209263	0.444614	1.37995	193	0.0176006	0.169204	-0.608624	-1.58373	86	0.0176006	0.169204	-0.608624	-1.58373	86	0.415313	0.678021	0.334946	1.01225	1789	0.0842467	0.354922	-0.508888	-1.35676	391	0.0741848	0.305811	0.418362	1.30816
chrXq13	0.177861	0.447355	-0.514929	-1.24556	1180	0.541555	0.786717	-0.372671	-0.948718	2827	0.151084	0.41626	-0.513852	-1.25604	1072	0.19247	0.568489	-0.464171	-1.21142	730	0.263706	0.550216	-0.394643	-1.12587	1341	0.405162	0.759656	-0.440056	-1.03589	2024	0.405162	0.759656	-0.440056	-1.03589	2024	0.848803	0.933238	0.280968	0.777717	3794	0.819554	0.94674	-0.323154	-0.750547	3964	0.0873819	0.333021	-0.501317	-1.34405
chrXq22	0.765368	0.915622	-0.312818	-0.808301	5440	0.00506034	0.0655418	-0.598248	-1.63808	25	0.660897	0.846133	-0.338667	-0.890293	5039	0.0787468	0.401483	-0.468119	-1.32928	278	0.0537655	0.24468	-0.438262	-1.3689	276	0.0434695	0.272465	-0.578849	-1.479	214	0.0434695	0.272465	-0.578849	-1.479	214	0.426388	0.685646	-0.348027	-1.01334	2426	0.323315	0.65142	-0.413733	-1.08704	1505	0.149953	0.435654	-0.419169	-1.22204
chrXq24	0.169231	0.434682	-0.553806	-1.2732	1077	0.0445774	0.234462	-0.620257	-1.47966	230	0.165713	0.43714	-0.547687	-1.26113	1129	0.422973	0.756255	-0.415278	-1.02022	1715	0.106172	0.35425	-0.501402	-1.32689	534	0.0147322	0.152835	-0.731594	-1.65715	73	0.0147322	0.152835	-0.731594	-1.65715	73	0.0322049	0.170628	-0.598887	-1.49909	175	0.101004	0.386121	-0.620295	-1.38747	492	0.0121742	0.110768	-0.65294	-1.62948
chrXq26	0.517115	0.768738	-0.383697	-0.957849	3534	0.0426026	0.229233	-0.547776	-1.44447	219	0.142273	0.403601	-0.495642	-1.25497	1043	0.504468	0.803498	-0.354694	-0.959304	1862	0.225604	0.510169	-0.385354	-1.14545	1148	0.514762	0.826099	-0.386401	-0.952831	2562	0.514762	0.826099	-0.386401	-0.952831	2562	0.330172	0.612513	-0.38876	-1.08144	1844	0.751281	0.915878	0.33175	0.810969	3959	0.0697864	0.294766	-0.487944	-1.36123
chrXq28	0.00823447	0.103953	-0.666841	-1.73418	58	0.138769	0.421182	0.460521	1.25953	673	0.0922115	0.324079	-0.49067	-1.29709	707	0.617369	0.863211	-0.316821	-0.907635	2153	0.105191	0.352905	-0.40254	-1.26375	536	0.371254	0.732239	0.40333	1.05152	1882	0.371254	0.732239	0.40333	1.05152	1882	0.234902	0.519629	-0.389577	-1.14306	1337	0.0228422	0.180592	0.588772	1.52518	121	0.445038	0.709979	-0.341585	-1.00288
CHUNG_BLISTER_CYTOTOXICITY_DN	0.713503	0.889476	-0.343477	-0.821205	4686	0.438462	0.71622	-0.415911	-1.0168	2279	0.623979	0.826714	-0.375879	-0.901726	4355	0.551617	0.830759	0.397274	0.937117	3360	0.454973	0.701069	-0.355852	-0.994418	2323	0.65538	0.902092	0.373625	0.860941	3270	0.65538	0.902092	0.373625	0.860941	3270	0.229762	0.512416	-0.446857	-1.17264	1262	0.266304	0.596858	0.519974	1.17216	1371	0.84905	0.928941	-0.287298	-0.754019
CHUNG_BLISTER_CYTOTOXICITY_UP	0.0122882	0.123796	-0.65068	-1.79205	94	0.0429043	0.230156	0.431117	1.34617	207	0.0112919	0.103533	-0.51897	-1.45578	92	0.694788	0.896517	0.316313	0.872525	4718	0.0260447	0.16609	-0.405205	-1.37454	133	0.20577	0.570529	0.386963	1.15314	1019	0.20577	0.570529	0.386963	1.15314	1019	0.0967961	0.326555	-0.393072	-1.24283	570	0.907305	0.983424	0.256151	0.766058	5079	0.288674	0.591163	-0.34749	-1.09075
CHX10_01	0.775335	0.920502	-0.292922	-0.83539	6311	0.765378	0.903535	0.274453	0.865152	3682	0.0491426	0.234447	-0.446939	-1.29685	426	0.467257	0.782476	0.342429	0.98509	3324	0.460698	0.705553	-0.279708	-0.992019	2361	0.726928	0.934418	-0.295173	-0.860781	3646	0.726928	0.934418	-0.295173	-0.860781	3646	0.285201	0.568983	-0.324124	-1.07487	1745	0.20651	0.531891	0.400287	1.16084	1141	0.0274811	0.173007	-0.413285	-1.35665
CHYLA_CBFA2T3_TARGETS_DN	0.991939	1	-0.230329	-0.659118	8121	0.335986	0.637665	-0.333364	-1.05599	1730	0.996558	0.999715	-0.22363	-0.65004	8685	0.860465	0.960862	0.277125	0.803946	6215	0.40941	0.668797	-0.284507	-1.01359	2096	0.80224	0.9648	0.281076	0.827141	4011	0.80224	0.9648	0.281076	0.827141	4011	0.841587	0.929964	-0.256409	-0.85301	5131	0.852614	0.962032	0.275862	0.786116	4679	0.984782	0.99386	-0.221855	-0.730298
CHYLA_CBFA2T3_TARGETS_UP	0.449971	0.721924	-0.339072	-1.0014	3907	0.0170793	0.135827	-0.410416	-1.36547	88	0.475809	0.729606	-0.3356	-1.00317	4336	0.025641	0.269598	-0.381702	-1.29984	62	0.368564	0.637711	-0.27573	-1.02517	1903	0.844546	0.980007	-0.27058	-0.815507	4242	0.844546	0.980007	-0.27058	-0.815507	4242	0.00297572	0.0376821	-0.412492	-1.4254	18	0.700966	0.890002	0.298051	0.879774	3916	0.00336157	0.053234	-0.430739	-1.47342
CIZ_01	0.375891	0.664191	0.291008	1.01981	632	0.944284	0.982547	0.240826	0.782179	4575	0.783784	0.908301	0.254321	0.894066	898	0.169283	0.5425	0.397029	1.16129	1239	0.18082	0.457801	0.31025	1.12087	872	0.131643	0.464594	0.390815	1.20524	653	0.131643	0.464594	0.390815	1.20524	653	0.428609	0.687867	0.285069	1.00469	1626	0.0681778	0.320904	0.423151	1.29618	384	0.664437	0.839486	0.256674	0.932414
CMYB_01	0.23968	0.525592	0.299918	1.06927	359	0.361986	0.660165	0.305306	1.03328	1734	0.722284	0.87768	-0.302564	-0.894901	6462	0.0784024	0.400962	0.426557	1.25972	582	0.19659	0.478544	0.301123	1.10574	956	0.619591	0.882677	0.288507	0.929258	3092	0.619591	0.882677	0.288507	0.929258	3092	0.0492283	0.221365	0.345229	1.23657	184	0.642894	0.858881	0.286342	0.921123	3722	0.0281536	0.17516	0.342452	1.2645
COATES_MACROPHAGE_M1_VS_M2_DN	0.0111659	0.117864	-0.645951	-1.62784	76	0.0181393	0.140468	-0.569985	-1.52577	92	0.235357	0.520624	-0.450792	-1.15826	1747	0.000278164	0.0324009	-0.674599	-1.89898	0	0.0593385	0.25924	-0.449039	-1.36464	304	0.298942	0.665383	-0.467272	-1.13081	1497	0.298942	0.665383	-0.467272	-1.13081	1497	0.25781	0.542882	-0.402966	-1.13124	1435	0.815939	0.9451	-0.316769	-0.758827	3869	0.051344	0.247606	-0.489344	-1.39055
COATES_MACROPHAGE_M1_VS_M2_UP	0.648202	0.853846	-0.337508	-0.8806	4668	0.471899	0.740679	-0.354871	-0.992714	2392	0.873573	0.94761	0.259164	0.806841	1989	0.522612	0.815576	0.366331	0.955251	3408	0.0965164	0.339145	0.402748	1.26717	470	0.668628	0.908007	-0.329778	-0.868129	3294	0.668628	0.908007	-0.329778	-0.868129	3294	0.318436	0.601157	0.350369	1.06814	1367	0.627075	0.851914	-0.333149	-0.892725	2908	0.914136	0.95991	0.244639	0.775192
COBLL1_TARGET_GENES	0.553318	0.794098	-0.341768	-0.941941	4285	0.488716	0.753399	0.316304	0.981396	2381	0.530597	0.768025	-0.344503	-0.966375	4369	0.658321	0.879681	0.322831	0.891083	4469	0.334157	0.613655	0.31134	1.05332	1622	0.322819	0.689898	0.363374	1.07146	1616	0.322819	0.689898	0.363374	1.07146	1616	0.2629	0.548351	0.327315	1.084	1074	0.778366	0.927199	0.290801	0.832388	4266	0.663426	0.839073	0.268463	0.916032
COLDREN_GEFITINIB_RESISTANCE_DN	0.659982	0.860292	-0.315876	-0.890028	5265	0.314696	0.617419	-0.362529	-1.07842	1620	0.93361	0.97457	0.237766	0.81577	1349	0.836571	0.952642	0.283278	0.81297	5942	0.532884	0.751493	0.276121	0.966872	2608	0.242902	0.612577	0.429803	1.14896	1231	0.242902	0.612577	0.429803	1.14896	1231	0.456417	0.709226	-0.305959	-0.996506	2748	0.659993	0.867234	0.340532	0.877732	3526	0.893389	0.950667	-0.247831	-0.802258
COLDREN_GEFITINIB_RESISTANCE_UP	0.8874	0.968337	-0.276611	-0.738564	6556	0.0593503	0.273716	0.444661	1.33882	284	0.489211	0.738265	-0.365134	-0.990783	3876	0.0200091	0.255443	0.56953	1.51835	131	0.289088	0.575019	0.33346	1.08289	1419	0.325203	0.69202	0.373536	1.07619	1639	0.325203	0.69202	0.373536	1.07619	1639	0.431861	0.690161	0.315963	1.00431	1818	0.245039	0.574199	0.396963	1.13465	1345	0.0731915	0.30315	0.392877	1.28092
COLINA_TARGETS_OF_4EBP1_AND_4EBP2	0.0550345	0.232399	-0.430551	-1.28479	486	0.0969427	0.354359	-0.341559	-1.18074	500	0.0601927	0.260641	-0.407939	-1.23131	555	0.0820244	0.408569	-0.338187	-1.16757	187	0.0471988	0.22744	-0.323784	-1.221	245	0.455906	0.788866	-0.304504	-0.99832	2315	0.455906	0.788866	-0.304504	-0.99832	2315	0.0701889	0.27113	-0.342342	-1.20194	456	0.252111	0.581463	-0.316675	-1.08412	1044	0.046103	0.233404	-0.365315	-1.26428
COLLER_MYC_TARGETS_UP	0.161977	0.425113	-0.578943	-1.29521	1018	0.311365	0.614935	-0.475508	-1.12415	1610	0.744887	0.888005	-0.362566	-0.804769	4916	0.538741	0.823127	-0.401038	-0.93661	2224	0.451737	0.698671	0.39525	1.00248	2222	0.518207	0.828286	-0.411623	-0.949102	2589	0.518207	0.828286	-0.411623	-0.949102	2589	0.667464	0.83726	-0.35755	-0.862215	3626	0.128049	0.42907	0.567805	1.32662	671	0.394873	0.675607	-0.437241	-1.05296
COMP1_01	0.152767	0.412277	0.369698	1.18078	391	0.56277	0.799136	0.321229	0.938362	2738	0.347168	0.629913	0.32048	1.03186	710	0.776349	0.929049	0.305818	0.823998	5192	0.796623	0.895282	-0.257898	-0.846601	4104	0.0600589	0.320935	0.500238	1.38514	305	0.0600589	0.320935	0.500238	1.38514	305	0.0680801	0.266445	0.404081	1.29338	288	0.586769	0.831758	0.339498	0.924664	3130	0.648848	0.830766	0.276735	0.912501
CONCANNON_APOPTOSIS_BY_EPOXOMICIN_DN	0.0145236	0.126201	-0.577724	-1.62862	115	0.00232243	0.0391466	-0.504924	-1.5915	11	0.0011744	0.0352337	-0.554398	-1.58741	9	0.000333556	0.0324009	-0.562662	-1.789	0	0.00332161	0.0508387	-0.435999	-1.51786	16	0.0276507	0.214585	-0.489389	-1.43971	138	0.0276507	0.214585	-0.489389	-1.43971	138	0.00016603	0.0110996	-0.520922	-1.6979	0	0.440552	0.740179	-0.327098	-1.00178	1948	0.00087222	0.0233739	-0.531319	-1.71214
CONCANNON_APOPTOSIS_BY_EPOXOMICIN_UP	0.409617	0.691178	-0.349962	-1.01956	3466	0.000209468	0.00716466	0.582056	1.93234	0	0.0128323	0.112336	0.389701	1.39171	13	0.0133477	0.239682	0.603825	1.77897	98	0.0389824	0.20624	0.345878	1.26716	189	0.000200965	0.00893472	0.657057	2.06964	0	0.000200965	0.00893472	0.657057	2.06964	0	0.00158772	0.0255271	0.401329	1.4343	5	0.000527056	0.0187209	0.557908	1.73846	2	0.00036075	0.0164703	0.516329	1.90268
CORDENONSI_YAP_CONSERVED_SIGNATURE	0.0419836	0.197563	-0.587238	-1.46596	286	0.0404334	0.224225	-0.555019	-1.4577	208	0.0431998	0.218777	-0.558941	-1.41525	316	0.0595336	0.360498	-0.520128	-1.40873	216	0.222855	0.507589	-0.38594	-1.14719	1134	0.215304	0.580985	-0.489483	-1.21325	1071	0.215304	0.580985	-0.489483	-1.21325	1071	0.1233	0.373532	-0.455655	-1.26753	688	0.632265	0.854576	-0.346599	-0.888023	2958	0.0763085	0.310748	-0.483087	-1.34768
COREBINDINGFACTOR_Q6	0.531521	0.778603	-0.332823	-0.959989	4417	0.872888	0.952491	0.254538	0.82628	4236	0.558331	0.785281	-0.329962	-0.965916	4938	0.465647	0.780813	0.336344	0.983254	3408	0.962734	0.982254	-0.222349	-0.800836	4985	0.331716	0.697947	0.344983	1.05957	1640	0.331716	0.697947	0.344983	1.05957	1640	0.820065	0.919916	-0.256669	-0.862828	5067	0.0632552	0.309731	0.433718	1.31179	355	0.726459	0.870153	-0.267729	-0.89066
CORRE_MULTIPLE_MYELOMA_DN	0.163106	0.426557	-0.518574	-1.26091	1083	0.0211538	0.153554	-0.636961	-1.55721	109	0.266108	0.551972	-0.466782	-1.1476	1903	0.0943396	0.430995	-0.509661	-1.34964	354	0.639851	0.813016	-0.312354	-0.896338	3268	0.00995421	0.12244	-0.744962	-1.68743	49	0.00995421	0.12244	-0.744962	-1.68743	49	0.30333	0.585874	-0.410274	-1.10534	1684	0.120888	0.41809	-0.596683	-1.35493	587	0.757119	0.883964	-0.304018	-0.818644
COULOUARN_TEMPORAL_TGFB1_SIGNATURE_DN	0.97906	1	0.227096	0.746724	2290	0.472078	0.740849	0.326548	0.989919	2273	0.310119	0.595499	-0.388736	-1.08955	2555	0.463293	0.779662	-0.321003	-0.98706	1482	0.090645	0.328966	-0.36634	-1.24028	467	0.152135	0.498114	0.427807	1.22203	765	0.152135	0.498114	0.427807	1.22203	765	0.052372	0.229179	-0.421294	-1.32267	307	0.281029	0.611105	0.410265	1.11617	1507	0.293652	0.596491	-0.347087	-1.08709
COULOUARN_TEMPORAL_TGFB1_SIGNATURE_UP	0.974279	1	0.226331	0.72288	2499	0.023301	0.163243	-0.487643	-1.45325	119	0.943802	0.979643	-0.262025	-0.714174	7506	0.654392	0.878045	-0.302893	-0.902145	2167	0.875024	0.938869	-0.245825	-0.806968	4508	0.343442	0.709564	-0.383337	-1.06949	1709	0.343442	0.709564	-0.383337	-1.06949	1709	0.977385	0.991803	0.226811	0.725972	4148	0.370346	0.690252	-0.36717	-1.04082	1710	0.535684	0.76663	0.290605	0.958238
COUP_01	0.331389	0.622736	-0.365078	-1.06094	2783	0.00414766	0.0576524	0.457017	1.51669	19	0.00179493	0.0419789	-0.500941	-1.4786	15	0.70169	0.897956	0.300183	0.883937	5188	0.594656	0.788265	0.259322	0.950382	2892	0.177002	0.531054	0.369332	1.15728	881	0.177002	0.531054	0.369332	1.15728	881	0.263547	0.548913	-0.319036	-1.08219	1638	0.0622575	0.307638	0.419658	1.29812	352	0.0768593	0.311939	-0.367837	-1.23596
COUP_DR1_Q6	0.377915	0.665696	-0.355667	-1.03562	3192	0.00165975	0.031117	0.475063	1.57103	7	0.00593771	0.070884	-0.47789	-1.41131	52	0.0421394	0.313665	0.456338	1.34398	311	0.148762	0.417235	-0.311615	-1.13673	762	0.0058657	0.089349	0.496296	1.54725	28	0.0058657	0.089349	0.496296	1.54725	28	0.0663788	0.262778	-0.363076	-1.23558	414	0.00509845	0.0787289	0.494988	1.53667	28	0.109544	0.373202	-0.356709	-1.19894
CP2_01	0.622363	0.840185	-0.317098	-0.917867	5192	0.175863	0.471079	0.348187	1.14542	850	0.341398	0.625561	-0.362172	-1.06361	3033	0.39213	0.735356	0.3466	1.0184	2889	0.301516	0.585804	-0.292708	-1.05891	1550	0.0753728	0.361028	0.414018	1.28386	373	0.0753728	0.361028	0.414018	1.28386	373	0.651571	0.829141	-0.274543	-0.92574	4042	0.0254192	0.191885	0.449956	1.38728	143	0.169751	0.461146	-0.344323	-1.14951
CP2_02	0.355332	0.645349	-0.361902	-1.04891	2971	0.146044	0.430737	0.354679	1.16839	706	0.0169911	0.13201	-0.461994	-1.35677	150	0.0915503	0.427167	0.423226	1.24278	674	0.362364	0.633737	-0.285056	-1.03123	1863	0.00140902	0.0345247	0.543581	1.67636	6	0.00140902	0.0345247	0.543581	1.67636	6	0.0523097	0.229125	-0.373907	-1.263	324	0.00497512	0.0779559	0.521042	1.57591	27	0.285794	0.588873	-0.322691	-1.07729
CREB_01	0.15432	0.414932	-0.398441	-1.17149	1326	0.294386	0.598665	0.313836	1.06486	1420	0.397089	0.670894	0.280437	1.00799	381	0.0962002	0.434679	0.413246	1.22847	718	0.204106	0.486101	-0.298052	-1.09745	1043	0.0737032	0.356864	0.392905	1.26231	367	0.0737032	0.356864	0.392905	1.26231	367	0.644213	0.825295	-0.272328	-0.935667	4073	0.369271	0.689787	0.327213	1.03895	2102	0.177591	0.47261	0.298894	1.1103
CREB_02	0.756646	0.911198	-0.292802	-0.85956	6488	0.00581275	0.0720641	0.425835	1.44672	27	0.240084	0.526327	0.297226	1.06846	229	0.0365462	0.300316	0.456182	1.35472	272	0.0186399	0.140112	0.356277	1.31851	90	0.0679984	0.341223	0.390482	1.26529	336	0.0679984	0.341223	0.390482	1.26529	336	0.166486	0.43682	0.309192	1.11546	615	0.0665637	0.317782	0.392609	1.26713	387	0.0174375	0.133682	0.349297	1.29532
CREB_Q2	0.824276	0.943908	-0.280815	-0.825245	7082	0.5565	0.795913	0.281446	0.955537	2683	0.253347	0.539768	0.29526	1.06243	245	0.0568942	0.354103	0.436902	1.29746	424	0.250734	0.538175	-0.292441	-1.07569	1280	0.0215335	0.187004	0.430769	1.39078	106	0.0215335	0.187004	0.430769	1.39078	106	0.569306	0.783082	0.266534	0.962344	2106	0.0353905	0.228878	0.418578	1.33642	202	0.32636	0.62337	0.280914	1.04202
CREB_Q2_01	0.494487	0.753136	-0.337445	-0.976763	4125	0.503089	0.761809	-0.295626	-0.979256	2605	0.919743	0.968474	-0.265663	-0.778706	8147	0.387242	0.732401	0.349472	1.02156	2834	0.677263	0.832897	-0.255571	-0.922332	3493	0.288782	0.656888	0.342801	1.07865	1438	0.288782	0.656888	0.342801	1.07865	1438	0.906044	0.958999	-0.244861	-0.825655	5621	0.530601	0.798236	0.309552	0.96208	3016	0.334035	0.630455	0.285017	1.03801
CREB_Q3	0.740056	0.902451	-0.295884	-0.867358	6325	0.0913833	0.343036	0.357602	1.21028	437	0.433574	0.697623	0.277572	0.997147	420	0.0314087	0.285778	0.467152	1.38674	234	0.00185338	0.0362732	0.395087	1.45856	8	0.137267	0.475682	0.368809	1.18591	683	0.137267	0.475682	0.368809	1.18591	683	0.00405077	0.0455428	0.385504	1.38869	14	0.94597	0.994837	0.244622	0.776756	5374	0.0504484	0.245434	0.328696	1.21833
CREB_Q4	0.287925	0.578507	-0.367871	-1.08133	2474	0.620424	0.83032	0.27563	0.935778	2982	0.609326	0.81704	0.264466	0.950743	587	0.201473	0.578778	0.378268	1.12399	1504	0.253568	0.540236	-0.291535	-1.07391	1296	0.18369	0.541839	0.351261	1.13754	909	0.18369	0.541839	0.351261	1.13754	909	0.81926	0.919829	-0.254323	-0.874075	5180	0.415353	0.721842	0.315974	1.01224	2396	0.483993	0.73508	-0.290339	-0.986561
CREB_Q4_01	0.266051	0.554315	-0.380207	-1.09962	2216	0.392373	0.683823	0.308524	1.02131	1882	0.857933	0.940059	-0.280493	-0.821574	7596	0.221281	0.596909	0.3833	1.12045	1619	0.145729	0.411644	-0.318004	-1.1459	753	0.0972896	0.405423	0.399162	1.24442	480	0.0972896	0.405423	0.399162	1.24442	480	0.299275	0.581628	-0.316799	-1.06772	1856	0.100423	0.385119	0.405652	1.24857	569	0.421949	0.69351	-0.3044	-1.01345
CREBP1_01	0.982654	1	-0.239621	-0.678479	7930	0.368452	0.666068	-0.327326	-1.04043	1891	0.180467	0.458316	0.324594	1.11893	254	0.697255	0.89677	0.306427	0.878212	4953	0.744956	0.868567	-0.255052	-0.894638	3802	0.861267	0.984664	0.266093	0.803643	4295	0.861267	0.984664	0.266093	0.803643	4295	0.687988	0.849989	0.266717	0.916766	2731	0.508411	0.786116	0.328597	0.96994	2840	0.432179	0.700257	0.283949	1.00535
CREBP1_Q2	0.442269	0.71599	0.278728	0.997181	654	0.0141519	0.121623	0.417939	1.39544	67	0.321394	0.606789	0.289579	1.03715	331	0.0213652	0.258011	0.537248	1.58742	158	0.407781	0.667293	0.274855	1.01123	1980	0.00441058	0.0750401	0.487007	1.54175	21	0.00441058	0.0750401	0.487007	1.54175	21	0.724545	0.870229	-0.264664	-0.904511	4539	0.0238387	0.185645	0.443063	1.38617	135	0.105709	0.367189	0.314521	1.16211
CREBP1CJUN_01	0.529728	0.777525	-0.328458	-0.963249	4534	0.353527	0.653121	0.307415	1.0369	1703	0.186802	0.466405	0.305682	1.09781	183	0.18471	0.560306	0.383869	1.13952	1381	0.631815	0.808467	-0.257068	-0.944436	3244	0.147567	0.491193	0.370549	1.17912	733	0.147567	0.491193	0.370549	1.17912	733	0.723887	0.869932	0.255488	0.919882	2681	0.525114	0.795242	0.307881	0.967802	2989	0.0975336	0.352784	0.315295	1.16814
CREIGHTON_AKT1_SIGNALING_VIA_MTOR_DN	0.00354724	0.0752538	-0.822743	-1.80753	21	0.0109959	0.105032	0.711751	1.67045	52	0.0254379	0.165258	-0.698715	-1.52531	166	0.106628	0.452733	0.637261	1.37437	620	0.089068	0.326118	-0.552384	-1.37744	452	0.00819672	0.109318	0.749052	1.68934	40	0.00819672	0.109318	0.749052	1.68934	40	0.06679	0.263692	-0.60221	-1.42238	360	0.0197981	0.167149	0.6989	1.57551	101	0.268587	0.571976	-0.492851	-1.16475
CREIGHTON_AKT1_SIGNALING_VIA_MTOR_UP	0.00753532	0.100346	-0.753989	-1.73343	47	0.193869	0.492748	0.520754	1.23623	935	0.159207	0.42786	-0.545341	-1.26383	1091	0.273339	0.645989	0.507075	1.15584	1624	0.142914	0.407948	-0.477034	-1.27181	723	0.105116	0.420454	0.587298	1.36859	525	0.105116	0.420454	0.587298	1.36859	525	0.00237877	0.032804	-0.708536	-1.77356	12	0.0259489	0.19414	0.680163	1.54923	133	0.469888	0.726178	-0.39499	-0.995406
CREIGHTON_ENDOCRINE_THERAPY_RESISTANCE_1	0.0246835	0.147819	-0.467507	-1.43096	231	0.00612323	0.0741405	-0.36797	-1.33331	31	0.0768113	0.294903	-0.382943	-1.18083	739	0.0581462	0.35794	-0.319236	-1.14958	100	0.0643442	0.272062	-0.29576	-1.16187	337	0.130495	0.462775	-0.330621	-1.14293	661	0.130495	0.462775	-0.330621	-1.14293	661	0.0352682	0.180815	-0.33371	-1.21693	239	0.059098	0.297608	-0.33391	-1.20293	227	0.0413408	0.220538	-0.344637	-1.23388
CREIGHTON_ENDOCRINE_THERAPY_RESISTANCE_2	0.00605327	0.0928698	0.357114	1.33665	4	0.769558	0.905372	-0.259443	-0.899185	3973	0.00195695	0.0441574	0.362334	1.36564	0	0.0464104	0.32564	0.419707	1.30051	372	0.0227704	0.15553	0.320269	1.24139	107	0.52805	0.834616	-0.304459	-0.968179	2644	0.52805	0.834616	-0.304459	-0.968179	2644	0.0045565	0.0493021	0.352666	1.3316	14	0.974466	0.999978	-0.230296	-0.747525	4197	0.0384794	0.210882	0.305574	1.18818
CREIGHTON_ENDOCRINE_THERAPY_RESISTANCE_4	0.373155	0.661872	-0.349356	-1.03505	3260	0.121719	0.395731	-0.34373	-1.16836	625	0.424093	0.690989	-0.342378	-1.02434	3868	0.971292	0.996612	0.249849	0.749014	7341	0.0187948	0.140609	-0.349758	-1.30141	96	0.901545	0.994116	-0.253809	-0.812211	4550	0.901545	0.994116	-0.253809	-0.812211	4550	0.0679672	0.266232	-0.350445	-1.21821	438	0.981969	0.999978	-0.223908	-0.743675	4138	0.133405	0.41301	-0.339238	-1.16207
CREIGHTON_ENDOCRINE_THERAPY_RESISTANCE_5	0.872028	0.964091	-0.270686	-0.82563	8142	0.0126002	0.113934	-0.369561	-1.31938	65	0.999791	1	-0.216571	-0.665557	9562	0.0380228	0.303388	-0.332767	-1.19133	69	0.982877	0.991219	-0.214955	-0.838985	5165	0.585765	0.865204	-0.282255	-0.950469	2970	0.585765	0.865204	-0.282255	-0.950469	2970	0.110438	0.351	-0.31444	-1.14048	746	0.838441	0.955207	-0.251322	-0.875555	3419	0.925688	0.964345	-0.23612	-0.840531
CREL_01	0.236969	0.52225	-0.387013	-1.11834	1972	0.991243	0.999295	-0.218418	-0.707401	5093	0.241675	0.527634	-0.380597	-1.1156	2140	0.431635	0.761648	0.341615	0.999959	3159	0.125412	0.383129	-0.322502	-1.16388	646	0.719818	0.931745	-0.288115	-0.874283	3642	0.719818	0.931745	-0.288115	-0.874283	3642	0.780978	0.899175	0.25474	0.898024	2955	0.499644	0.779822	0.321763	0.978347	2804	0.779083	0.894622	-0.260898	-0.869043
CRGAARNNNNCGA_UNKNOWN	0.525529	0.774825	-0.385602	-0.953152	3550	0.0639082	0.283481	0.513833	1.39705	311	0.215793	0.499275	0.3985	1.15422	592	0.0077951	0.20004	0.683023	1.67856	48	0.134027	0.396982	0.425435	1.24407	656	0.00492902	0.0809094	0.657154	1.71327	24	0.00492902	0.0809094	0.657154	1.71327	24	0.262424	0.547916	0.391992	1.12199	1166	0.0402546	0.245636	0.565323	1.46443	214	0.0302247	0.182961	0.493542	1.45316
CROMER_METASTASIS_DN	0.062943	0.250698	-0.543419	-1.39335	443	0.177047	0.4728	0.430779	1.20752	866	0.0799841	0.30196	-0.512144	-1.33013	602	0.1303	0.494527	0.494658	1.26718	838	0.420633	0.677285	-0.328747	-1.01243	2164	0.411313	0.762617	0.383719	1.02205	2086	0.411313	0.762617	0.383719	1.02205	2086	0.123605	0.373722	-0.435865	-1.25491	697	0.643596	0.858953	0.349152	0.88818	3421	0.760959	0.886267	-0.288878	-0.832946
CROMER_METASTASIS_UP	0.288205	0.578646	-0.436887	-1.1202	2032	0.0469054	0.241753	-0.494213	-1.4068	240	0.0404148	0.210909	-0.542886	-1.40725	303	0.0111669	0.223105	-0.574447	-1.59663	39	0.0432506	0.217453	-0.455689	-1.39926	222	0.0937309	0.396765	-0.499558	-1.33804	458	0.0937309	0.396765	-0.499558	-1.33804	458	0.0485213	0.21926	-0.479903	-1.3817	273	0.101992	0.387644	-0.475059	-1.3097	470	0.0204147	0.146192	-0.52646	-1.51282
CROONQUIST_IL6_DEPRIVATION_DN	0.0425503	0.199213	-0.526875	-1.40891	314	0.436837	0.714601	-0.332188	-1.00758	2264	0.659102	0.845487	-0.331875	-0.901292	5227	0.198824	0.576733	-0.389277	-1.1524	675	0.138594	0.402704	0.370107	1.20382	677	0.134173	0.469394	-0.426353	-1.23766	670	0.134173	0.469394	-0.426353	-1.23766	670	0.178201	0.452163	-0.385467	-1.17203	1029	0.247168	0.576543	-0.370326	-1.11846	1090	0.418759	0.691969	-0.337402	-1.01943
CROONQUIST_NRAS_SIGNALING_DN	0.0140963	0.126201	-0.609718	-1.58563	100	0.485104	0.750146	0.335045	0.97872	2360	0.744854	0.888005	-0.319746	-0.841932	5680	0.194358	0.571225	-0.417549	-1.18206	688	0.556309	0.765906	0.304192	0.946774	2706	0.553543	0.849429	-0.338424	-0.93812	2749	0.553543	0.849429	-0.338424	-0.93812	2749	0.0990169	0.330773	-0.436901	-1.28192	563	0.524623	0.795072	0.3394	0.9552	2854	0.621016	0.815223	-0.310379	-0.906749
CROONQUIST_NRAS_VS_STROMAL_STIMULATION_DN	0.0559229	0.234553	-0.531671	-1.39828	405	0.221063	0.523957	0.39756	1.1535	1080	0.290191	0.575821	0.342246	1.07252	638	0.512236	0.808188	0.36731	0.964473	3348	0.665924	0.826721	0.282412	0.899555	3288	0.0386654	0.255147	0.521573	1.44421	196	0.0386654	0.255147	0.521573	1.44421	196	0.248909	0.533981	-0.379177	-1.12843	1425	0.0942654	0.37413	0.483276	1.31626	502	0.218003	0.520792	0.35483	1.13372
CRX_DN.V1_DN	0.074359	0.275742	-0.499139	-1.33673	550	0.475323	0.743629	0.344854	0.982375	2320	0.084445	0.310184	-0.473635	-1.28933	670	0.391778	0.735133	-0.340501	-1.02291	1295	0.332554	0.612246	-0.323089	-1.05788	1706	0.848031	0.980429	0.28687	0.770458	4307	0.848031	0.980429	0.28687	0.770458	4307	0.0230503	0.139426	-0.46805	-1.42458	132	0.771795	0.924414	-0.313626	-0.803543	3611	0.0171482	0.132761	-0.488583	-1.47981
CRX_DN.V1_UP	0.954073	0.99375	-0.254055	-0.679367	7062	0.580551	0.808966	-0.338377	-0.93091	2972	0.762132	0.896414	-0.30978	-0.844336	6061	0.945449	0.989305	0.262066	0.708208	6325	0.185911	0.464349	-0.353505	-1.16045	957	0.676923	0.912489	0.347941	0.857259	3387	0.676923	0.912489	0.347941	0.857259	3387	0.977855	0.99192	-0.230958	-0.70224	5651	0.253607	0.582773	0.49257	1.17379	1335	0.533231	0.764874	-0.315931	-0.958708
CRX_NRL_DN.V1_DN	0.607342	0.830042	-0.336268	-0.909628	4582	0.527585	0.776824	0.330411	0.956143	2581	0.679166	0.855703	-0.323457	-0.890161	5469	0.932837	0.985067	0.267543	0.731875	6263	0.229326	0.514134	-0.33996	-1.12371	1172	0.424317	0.770039	-0.38427	-1.02155	2079	0.424317	0.770039	-0.38427	-1.02155	2079	0.499657	0.737213	-0.316195	-0.976113	2912	0.276979	0.606713	-0.425749	-1.12458	1290	0.26973	0.573186	-0.361252	-1.10854
CRX_NRL_DN.V1_UP	0.859195	0.958981	0.254379	0.825611	2092	0.975755	0.994154	0.227954	0.665889	4748	0.465088	0.722185	-0.361677	-1.00318	3769	0.855195	0.959112	0.286661	0.788254	5769	0.424703	0.67969	-0.301525	-1.00764	2179	0.708711	0.92718	0.319227	0.850271	3595	0.708711	0.92718	0.319227	0.850271	3595	0.914261	0.963245	-0.250685	-0.77852	5352	0.222431	0.550606	0.459149	1.17651	1185	0.944609	0.973968	0.231876	0.77819
CRX_Q4	0.0760935	0.27923	0.342166	1.20262	126	0.0399341	0.222809	0.401839	1.31916	193	0.54349	0.776377	-0.331161	-0.97254	4829	0.042533	0.314798	0.462289	1.35598	312	0.835941	0.916644	0.240886	0.873659	4060	0.00363269	0.0656581	0.508105	1.57616	17	0.00363269	0.0656581	0.508105	1.57616	17	0.718199	0.867131	0.259441	0.916544	2726	0.00427427	0.070182	0.519975	1.57884	23	0.0984014	0.354538	0.322315	1.17641
CSHL1_TARGET_GENES	0.494511	0.753136	-0.33946	-0.97742	4098	0.350754	0.650916	0.316728	1.04337	1697	0.250415	0.536964	0.30544	1.06975	301	0.495365	0.79793	0.333634	0.970544	3579	0.0231788	0.156819	0.369589	1.33095	111	0.352141	0.716934	0.336452	1.04709	1734	0.352141	0.716934	0.336452	1.04709	1734	0.258723	0.543909	0.305382	1.07616	1000	0.339649	0.664975	-0.332502	-1.05145	1469	0.447782	0.71225	0.27557	0.998192
CSR_EARLY_UP.V1_DN	0.714175	0.889988	-0.310707	-0.856334	5531	0.0636329	0.283181	-0.439229	-1.32295	329	0.695557	0.864448	-0.316473	-0.887433	5729	0.0211838	0.257448	-0.464734	-1.43268	67	0.521781	0.745076	-0.285074	-0.966102	2682	0.880297	0.989048	-0.271114	-0.75943	4382	0.880297	0.989048	-0.271114	-0.75943	4382	0.810223	0.914855	0.260266	0.861949	3312	0.127977	0.429013	-0.458407	-1.26379	590	0.289957	0.592614	-0.347117	-1.08874
CSR_EARLY_UP.V1_UP	0.000992556	0.0467492	0.489173	1.66736	1	0.204339	0.506015	0.352914	1.1343	988	0.00343171	0.0550062	0.481231	1.64897	4	0.0148317	0.247493	0.608145	1.72084	103	0.0836408	0.314758	0.351479	1.22837	407	0.0985519	0.407038	0.408208	1.25168	489	0.0985519	0.407038	0.408208	1.25168	489	0.0309123	0.165936	0.38536	1.3148	122	0.0484386	0.270333	0.448524	1.35044	272	0.00161238	0.0338617	0.432646	1.51958
CSR_LATE_UP.V1_DN	0.0839932	0.2976	-0.47336	-1.30216	646	0.000193461	0.00716466	-0.638474	-1.91576	0	0.0104394	0.0985651	-0.521547	-1.46249	85	0.000311915	0.0324009	-0.62616	-1.93497	0	0.000388954	0.0144017	-0.543995	-1.84358	1	0.0205493	0.183118	-0.561047	-1.52555	100	0.0205493	0.183118	-0.561047	-1.52555	100	0.00492527	0.0517568	-0.484262	-1.52906	28	0.151262	0.46293	-0.454767	-1.2468	706	0.00208924	0.0400619	-0.543691	-1.7053
CSR_LATE_UP.V1_UP	0.316267	0.60835	-0.380677	-1.07629	2544	0.0554068	0.263268	0.400341	1.29772	268	0.583795	0.801225	0.274589	0.943301	842	0.0189675	0.253277	0.539471	1.52935	132	0.284623	0.570712	-0.30684	-1.07225	1452	0.0388956	0.255989	0.442775	1.36783	192	0.0388956	0.255989	0.442775	1.36783	192	0.258958	0.544134	-0.334346	-1.09466	1560	0.0925079	0.371223	0.402407	1.25067	525	0.144016	0.427379	0.327182	1.15152
CTACCTC_LET7A_LET7B_LET7C_LET7D_LET7E_LET7F_MIR98_LET7G_LET7I	0.76477	0.915334	0.24999	0.924288	698	0.83945	0.935806	0.250623	0.880644	4025	0.841624	0.932716	-0.280672	-0.855005	7917	0.192768	0.568517	0.363674	1.1159	1513	0.422218	0.678261	-0.262476	-1.00621	2211	0.130286	0.46252	0.349135	1.16553	646	0.130286	0.46252	0.349135	1.16553	646	0.466393	0.715329	0.265063	0.993869	1588	0.0548697	0.287656	0.38873	1.27008	319	0.601809	0.803909	-0.270793	-0.950122
CTACTGT_MIR199A	0.00429646	0.0834383	0.437712	1.51642	7	0.915188	0.970862	0.247896	0.805143	4434	0.0229008	0.155506	0.398034	1.3767	29	0.246407	0.623552	0.385284	1.10653	1748	0.0130826	0.115857	0.391361	1.38983	63	0.23987	0.609152	0.360152	1.11474	1183	0.23987	0.609152	0.360152	1.11474	1183	0.000772997	0.0156871	0.453765	1.57785	2	0.951276	0.995939	0.240984	0.735009	5368	0.0215054	0.150956	0.372691	1.33048
CTAGGAA_MIR384	0.067958	0.262686	0.456471	1.34962	206	0.804954	0.920866	-0.291853	-0.790872	4126	0.222524	0.5065	0.375749	1.13292	572	0.426253	0.758557	0.39953	1.01894	2730	0.634307	0.809642	0.299082	0.905972	3083	0.923309	1	-0.267504	-0.681338	4598	0.923309	1	-0.267504	-0.681338	4598	0.0782391	0.288508	0.445403	1.31881	342	0.531463	0.798518	-0.368326	-0.952442	2499	0.010293	0.101068	0.514901	1.57398
CTATGCA_MIR153	0.0018622	0.0538668	0.436809	1.54865	2	0.893367	0.961756	-0.248582	-0.829566	4632	0.106691	0.348702	0.329373	1.16922	117	0.122767	0.480008	0.409137	1.20305	906	0.122344	0.379348	0.319034	1.16439	592	0.0394684	0.257409	0.417036	1.33594	195	0.0394684	0.257409	0.417036	1.33594	195	0.400106	0.666185	0.284448	1.01289	1513	0.0884055	0.363012	0.39682	1.24883	503	0.055155	0.258712	0.333014	1.22255
CTAWWWATA_RSRFC4_Q2	0.771822	0.91856	0.251748	0.912065	1007	0.967101	0.991976	0.231438	0.776046	4673	0.478991	0.731987	-0.335119	-1.00174	4365	0.439614	0.766187	0.331303	0.993371	3326	0.560976	0.768275	-0.259471	-0.964721	2897	0.753731	0.944419	0.278496	0.871228	3736	0.753731	0.944419	0.278496	0.871228	3736	0.73104	0.874038	-0.262239	-0.907419	4674	0.851182	0.961665	-0.25945	-0.829232	3671	0.787414	0.898706	-0.256501	-0.877406
CTCAAGA_MIR526B	0.0424685	0.198929	0.484602	1.43562	127	0.170527	0.464175	0.437059	1.21658	831	0.241165	0.527301	0.370518	1.11715	620	0.0415888	0.312895	0.563492	1.44018	266	0.0442205	0.219871	0.457883	1.387	214	0.152398	0.49846	0.495381	1.26238	768	0.152398	0.49846	0.495381	1.26238	768	0.0548291	0.234829	0.460456	1.36525	238	0.370405	0.690252	0.41338	1.05923	1974	0.0158353	0.127088	0.491453	1.50231
CTCAGGG_MIR125B_MIR125A	0.253636	0.5402	0.28931	1.05928	278	0.000826105	0.0196658	0.445967	1.5513	3	0.343605	0.627204	-0.349487	-1.05551	3177	0.06	0.361302	0.420632	1.27708	464	0.976245	0.988104	-0.217599	-0.822228	5095	0.000203128	0.00893472	0.537667	1.76229	0	0.000203128	0.00893472	0.537667	1.76229	0	0.895543	0.954142	-0.243341	-0.855842	5846	0.000515021	0.0187209	0.524787	1.69565	2	0.843267	0.926156	-0.248512	-0.860796
CTCCAAG_MIR432	0.0365016	0.182072	0.460808	1.42673	100	0.248363	0.553065	0.387669	1.13058	1213	0.301903	0.586343	0.340988	1.06273	681	0.0850836	0.414867	0.507337	1.32626	554	0.555556	0.76535	0.300484	0.947528	2714	0.0613328	0.324111	0.500894	1.38134	311	0.0613328	0.324111	0.500894	1.38134	311	0.322046	0.604834	0.345217	1.06425	1378	0.0270119	0.198441	0.547228	1.4845	144	0.0593103	0.269701	0.417204	1.32628
CTCNANGTGNY_UNKNOWN	0.826434	0.944824	0.265105	0.823805	2275	0.366836	0.66465	0.372736	1.04971	1802	0.119872	0.371325	-0.471419	-1.25969	934	0.699528	0.897636	0.326865	0.86061	4590	0.334979	0.614183	-0.333239	-1.05945	1695	0.948955	1	0.254379	0.677547	4814	0.948955	1	0.254379	0.677547	4814	0.930631	0.971668	-0.250573	-0.744309	5325	0.74731	0.914439	0.312962	0.827362	4027	0.512518	0.752416	0.302008	0.964951
CTCTAGA_MIR526C_MIR518F_MIR526A	0.00512985	0.0886818	0.591113	1.71858	15	0.561714	0.798666	0.34938	0.936621	2725	0.0102195	0.0970148	0.564507	1.67373	26	0.168817	0.541521	0.488742	1.22925	1072	0.0225179	0.15477	0.491796	1.46883	109	0.50249	0.818572	0.377144	0.968132	2522	0.50249	0.818572	0.377144	0.968132	2522	0.0539193	0.232442	0.471552	1.37663	237	0.688358	0.884031	0.337848	0.859424	3659	0.00367744	0.0556944	0.550649	1.66076
CTCTATG_MIR368	0.00506614	0.0882767	0.661557	1.78117	17	0.38319	0.676766	-0.426319	-1.0605	2005	0.0286272	0.175559	0.559751	1.52477	87	0.859839	0.960817	0.308916	0.728692	5238	0.038924	0.206108	0.534818	1.46287	190	0.941786	1	0.265509	0.63843	4723	0.941786	1	0.265509	0.63843	4723	0.0588756	0.245177	0.523534	1.39836	265	0.9756	0.999978	0.244008	0.555786	5037	0.0135135	0.117254	0.586087	1.61112
CTCTGGA_MIR520A_MIR525	0.12239	0.366068	0.345781	1.17421	251	0.0495645	0.248988	0.418922	1.31972	238	0.839886	0.931743	-0.286384	-0.816935	7091	0.0299367	0.28105	0.507014	1.42403	207	0.0484365	0.230278	0.371796	1.2921	236	0.0124473	0.139748	0.506051	1.51965	61	0.0124473	0.139748	0.506051	1.51965	61	0.475879	0.722242	0.291129	0.987484	1893	0.021856	0.175975	0.483176	1.43471	121	0.165117	0.454719	0.327828	1.14323
CTGAGCC_MIR24	0.965678	0.997529	-0.248029	-0.720177	8102	0.0779436	0.314628	0.376411	1.24445	375	0.642585	0.837194	-0.314954	-0.927006	5727	0.221817	0.597571	0.380163	1.1187	1640	0.0312258	0.183646	-0.354062	-1.2853	160	0.0113706	0.132022	0.478473	1.48594	55	0.0113706	0.132022	0.478473	1.48594	55	0.76359	0.891239	-0.262004	-0.888216	4747	0.0223365	0.178275	0.462745	1.41382	125	0.927096	0.965079	-0.239452	-0.801434
CTGRYYYNATT_UNKNOWN	0.221193	0.503127	-0.468913	-1.18482	1527	0.154131	0.442582	0.468838	1.25151	749	0.225802	0.50991	-0.457815	-1.17061	1667	0.411682	0.747865	0.404704	1.02813	2635	0.12266	0.379687	-0.412362	-1.24329	628	0.837233	0.977207	0.307153	0.744434	4186	0.837233	0.977207	0.307153	0.744434	4186	0.591921	0.797613	-0.32782	-0.924094	3296	0.357578	0.679221	0.449618	1.07792	1877	0.495801	0.74233	0.318611	0.967691
CTGTTAC_MIR194	0.116549	0.356263	0.374174	1.20916	280	0.183118	0.47952	-0.386238	-1.17314	947	0.010304	0.0974568	0.481533	1.56144	19	0.750224	0.918266	0.31033	0.840287	5021	0.0111043	0.105138	0.441189	1.45799	53	0.856943	0.983438	0.270629	0.792593	4288	0.856943	0.983438	0.270629	0.792593	4288	0.00310559	0.0385751	0.479037	1.5502	12	0.30151	0.62992	-0.365791	-1.08025	1357	0.000866551	0.0233502	0.51223	1.7084
CTGYNNCTYTAA_UNKNOWN	0.255959	0.542166	0.369169	1.11159	740	0.145354	0.42973	0.455036	1.25125	706	0.560976	0.7866	-0.360669	-0.948133	4277	0.20483	0.581765	0.454739	1.17737	1322	0.995052	0.998361	0.199682	0.619752	4825	0.0461203	0.279172	0.576553	1.46341	232	0.0461203	0.279172	0.576553	1.46341	232	0.492754	0.732805	-0.335594	-0.973091	2787	0.00870059	0.108654	0.665278	1.63827	45	0.672414	0.844242	-0.30245	-0.881762
CTIP_DN.V1_DN	0.261549	0.549342	-0.438049	-1.13919	1873	0.990905	0.999193	0.207139	0.54951	4793	0.286403	0.571279	-0.422707	-1.11743	2198	0.985006	0.999763	0.237766	0.622688	6437	0.648972	0.817401	-0.287124	-0.901408	3312	0.509828	0.823954	-0.398564	-0.952358	2541	0.509828	0.823954	-0.398564	-0.952358	2541	0.146419	0.407568	-0.41652	-1.22212	833	0.848928	0.960315	-0.324022	-0.713061	4118	0.451005	0.71446	-0.340449	-0.999547
CTIP_DN.V1_UP	0.479408	0.742434	-0.390132	-0.983161	3305	0.92553	0.976058	0.268838	0.669966	4411	0.0215243	0.150692	-0.574762	-1.46964	158	0.912714	0.978106	-0.266355	-0.74282	3251	0.467824	0.709982	-0.327887	-0.988594	2398	0.741589	0.94189	-0.348271	-0.788876	3724	0.741589	0.94189	-0.348271	-0.788876	3724	0.19605	0.472714	-0.423449	-1.18875	1091	0.915181	0.986199	-0.288765	-0.645908	4466	0.057655	0.265162	-0.489138	-1.38214
CTR9_TARGET_GENES	0.382186	0.669472	0.357515	1.03048	1209	0.0149544	0.125717	-0.580976	-1.54801	76	0.253686	0.539887	0.377731	1.11441	670	0.405286	0.744415	0.412249	1.03686	2575	0.182656	0.459904	-0.397671	-1.18659	930	0.174864	0.528438	-0.490464	-1.24922	870	0.174864	0.528438	-0.490464	-1.24922	870	0.435039	0.692628	-0.362101	-1.00728	2430	0.714561	0.89766	-0.322327	-0.842925	3336	0.144201	0.427447	0.40775	1.22674
CTTGTAT_MIR381	0.00119332	0.0474935	0.474861	1.6655	1	0.1583	0.447532	-0.350708	-1.15716	822	0.000853242	0.0299669	0.504915	1.77442	0	0.217224	0.592488	0.385301	1.12317	1578	0.00041425	0.0144017	0.458418	1.65374	1	0.89236	0.991708	-0.257944	-0.802943	4484	0.89236	0.991708	-0.257944	-0.802943	4484	0.00475561	0.0506547	0.397416	1.401	17	0.248961	0.578392	-0.338612	-1.09568	1077	0.0056042	0.0711248	0.382424	1.3883
CTTTGCA_MIR527	0.0240964	0.146312	0.370518	1.32174	35	0.741855	0.893561	-0.26797	-0.899417	3847	0.184031	0.463025	0.309248	1.1064	188	0.181105	0.556545	-0.333865	-1.11394	461	0.112299	0.363419	0.318573	1.17065	545	0.646278	0.896183	0.286285	0.915896	3211	0.646278	0.896183	0.286285	0.915896	3211	0.115641	0.360404	0.323331	1.15832	433	0.924584	0.988035	0.248447	0.787223	5283	0.255451	0.559528	0.289606	1.07069
CTTTGTA_MIR524	0.00129032	0.0483304	0.430942	1.6154	0	0.771385	0.906062	-0.255185	-0.907596	4048	0.00199203	0.0444182	0.370956	1.40019	0	0.0411231	0.311702	0.426202	1.32129	330	0.187895	0.466418	0.280422	1.08834	890	0.683568	0.91666	0.271757	0.925313	3356	0.683568	0.91666	0.271757	0.925313	3356	0.00485437	0.0513058	0.346008	1.31139	15	0.556928	0.814166	0.286237	0.961854	3291	0.0329257	0.19213	0.309106	1.20292
CUI_DEVELOPING_HEART_5TH_WEEK_VENTRICULAR_CARDIOMYOCYTE	0.761843	0.913566	-0.319012	-0.806086	5258	0.836448	0.934028	-0.293554	-0.755559	4341	0.834574	0.929816	-0.304414	-0.778373	6164	0.704868	0.899584	-0.312597	-0.862881	2533	0.0850234	0.316849	-0.434602	-1.31034	435	0.848073	0.980429	0.309127	0.726477	4247	0.848073	0.980429	0.309127	0.726477	4247	0.991259	0.99707	-0.217537	-0.616279	5556	0.161685	0.4773	0.569456	1.28371	832	0.635982	0.823286	-0.317406	-0.896883
CUI_DEVELOPING_HEART_C1_5TH_WEEK_CARDIAC_CELLS	0.00798319	0.102716	-0.658801	-1.70686	56	0.400393	0.689246	-0.36607	-1.03274	2039	0.1204	0.372287	-0.48384	-1.2683	915	0.151163	0.522729	-0.429583	-1.22239	532	0.00293198	0.0477384	-0.533546	-1.65843	14	0.935471	1	-0.257973	-0.67356	4609	0.935471	1	-0.257973	-0.67356	4609	0.00158006	0.0254239	-0.579556	-1.69206	8	0.592211	0.834908	0.353877	0.916696	3162	0.0157068	0.126581	-0.525583	-1.52688
CUI_DEVELOPING_HEART_C2_CARDIOMYOCYTE	0.134541	0.384503	-0.524638	-1.29289	905	0.043553	0.231585	-0.58913	-1.46551	227	0.0157685	0.126673	-0.602273	-1.51759	114	0.0343595	0.295541	-0.54943	-1.49182	124	0.962337	0.982149	0.231862	0.68476	4726	0.0640256	0.330936	-0.637228	-1.46929	319	0.0640256	0.330936	-0.637228	-1.46929	319	0.192162	0.468867	-0.436256	-1.19363	1063	0.164453	0.481284	-0.527565	-1.26379	779	0.0849886	0.329655	-0.480273	-1.33267
CUI_DEVELOPING_HEART_C3_FIBROBLAST_LIKE_CELL	0.0111111	0.117791	-0.623145	-1.62704	79	0.0388727	0.219182	-0.53059	-1.44522	199	0.0114411	0.104328	-0.566677	-1.50923	88	0.0234055	0.263053	-0.506214	-1.47675	79	0.0104228	0.101616	-0.481254	-1.52437	52	0.623017	0.884415	-0.35462	-0.878976	3101	0.623017	0.884415	-0.35462	-0.878976	3101	0.0253142	0.147577	-0.486025	-1.43389	144	0.569286	0.820216	-0.382529	-0.923948	2694	0.00547817	0.0701594	-0.550956	-1.6271
CUI_DEVELOPING_HEART_C4_ENDOTHELIAL_CELL	0.13199	0.381101	-0.464017	-1.2552	995	0.84957	0.940469	-0.273602	-0.788715	4342	0.00669892	0.0760875	-0.551827	-1.52136	53	0.284457	0.655705	-0.35883	-1.08477	936	0.00583771	0.0717289	-0.461565	-1.53007	29	0.698986	0.923574	-0.328347	-0.844206	3445	0.698986	0.923574	-0.328347	-0.844206	3445	0.000171527	0.0110996	-0.565919	-1.74703	0	0.63301	0.854883	0.371416	0.877933	3328	0.0139144	0.118791	-0.486792	-1.49423
CUI_DEVELOPING_HEART_C5_VALVAR_CELL	0.139269	0.391988	-0.424248	-1.20843	1130	0.147896	0.433549	0.380419	1.18787	716	0.847676	0.935978	-0.282692	-0.819774	7367	0.730038	0.908682	-0.277594	-0.901239	2111	0.559883	0.767531	-0.271238	-0.959891	2860	0.060685	0.322959	0.459038	1.3471	302	0.060685	0.322959	0.459038	1.3471	302	0.391732	0.66053	-0.309026	-1.02325	2387	0.305435	0.633921	0.377282	1.0865	1685	0.00336022	0.053234	0.40863	1.45878
CUI_DEVELOPING_HEART_C6_EPICARDIAL_CELL	0.0198083	0.133088	-0.538019	-1.49391	154	0.0568226	0.267084	-0.453641	-1.34433	293	0.376977	0.655038	-0.370607	-1.0487	3146	0.00130251	0.0693869	-0.560063	-1.75725	3	0.0535332	0.244294	-0.375294	-1.28791	274	0.289409	0.657069	-0.418499	-1.11724	1420	0.289409	0.657069	-0.418499	-1.11724	1420	0.0531539	0.230703	-0.408965	-1.30831	315	0.21513	0.542046	-0.443579	-1.18264	1000	0.0279617	0.174388	-0.435642	-1.38453
CUI_DEVELOPING_HEART_C7_MAST_CELL	0.36354	0.652744	-0.390183	-1.05635	2747	0.534607	0.782035	0.325673	0.9532	2602	0.682951	0.85785	-0.3214	-0.889884	5535	0.65035	0.876395	0.327714	0.892502	4370	0.380416	0.646999	-0.309028	-1.02956	1957	0.122855	0.448603	0.459544	1.27594	622	0.122855	0.448603	0.459544	1.27594	622	0.300636	0.583219	-0.349993	-1.08173	1749	0.150682	0.461826	0.47114	1.24884	805	0.0791849	0.316981	0.377659	1.26446
CUI_DEVELOPING_HEART_C8_MACROPHAGE	0.0493857	0.217389	-0.471739	-1.34578	401	0.424771	0.705057	0.320616	1.01067	2043	0.00345026	0.0550129	-0.515429	-1.4961	29	0.114947	0.465883	0.423983	1.22246	818	0.0759147	0.297257	-0.345511	-1.2262	387	0.49447	0.813149	0.326656	0.975598	2458	0.49447	0.813149	0.326656	0.975598	2458	0.00653488	0.0623634	-0.435239	-1.44534	39	0.0736748	0.332661	0.454756	1.32635	409	0.0437998	0.227522	-0.400066	-1.31403
CUI_DEVELOPING_HEART_C9_B_T_CELL	0.906178	0.975895	-0.272765	-0.723243	6644	0.0347588	0.205531	-0.52375	-1.44089	177	0.119557	0.370941	-0.457642	-1.2458	949	0.0543314	0.347534	-0.451343	-1.34714	179	0.194818	0.47681	-0.351536	-1.15102	999	0.87034	0.987193	-0.283937	-0.735016	4295	0.87034	0.987193	-0.283937	-0.735016	4295	0.0295736	0.161887	-0.465512	-1.40389	171	0.533762	0.799664	0.384694	0.947324	2821	0.285633	0.588873	0.328109	1.07935
CUI_DEVELOPING_HEART_CARDIAC_FIBROBLASTS	0.00859432	0.105626	-0.672207	-1.68275	58	0.19476	0.494178	-0.471848	-1.21446	1010	0.000271739	0.0156667	-0.701928	-1.78467	1	0.0264036	0.27139	-0.544609	-1.50899	94	0.123901	0.381184	-0.417179	-1.24975	633	0.380256	0.739331	-0.447048	-1.06202	1898	0.380256	0.739331	-0.447048	-1.06202	1898	0.00178987	0.0275637	-0.621145	-1.73324	9	0.356816	0.678539	0.449784	1.07832	1873	0.0109766	0.104713	-0.566672	-1.59167
CUI_DEVELOPING_HEART_TRABECULAR_ATRIAL_CARDIOMYOCYTE	0.562986	0.800309	-0.328854	-0.942669	4629	0.0135135	0.118805	-0.425834	-1.39968	69	0.144418	0.406892	0.327443	1.13901	184	0.129546	0.493134	-0.360176	-1.16806	373	0.0953645	0.336931	0.336501	1.20268	466	0.527578	0.834383	-0.310707	-0.963982	2639	0.527578	0.834383	-0.310707	-0.963982	2639	0.4982	0.73627	0.279783	0.979291	1936	0.883003	0.974946	0.257062	0.808999	5033	0.701849	0.858478	-0.273055	-0.898698
CUI_DEVELOPING_HEART_TRABECULAR_VENTRICULAR_CARDIOMYOCYTE	0.508632	0.762724	-0.356944	-0.964846	3829	0.272709	0.578149	0.371904	1.10548	1320	0.516274	0.757826	0.298156	0.965116	1030	0.0967886	0.435633	0.474793	1.2847	647	0.037802	0.203215	-0.413984	-1.36538	193	0.00315893	0.0600939	0.600239	1.68169	15	0.00315893	0.0600939	0.600239	1.68169	15	0.614816	0.809477	-0.299363	-0.922349	3576	0.0701332	0.32501	0.484529	1.35486	378	0.382705	0.666398	-0.339556	-1.03799
CUI_DEVELOPING_HEART_VALVAR_ENDOTHELIAL_CELL	0.239853	0.525592	-0.419711	-1.14236	1825	0.574722	0.806106	-0.323019	-0.934459	2941	0.744387	0.887717	-0.309435	-0.858278	6033	0.713671	0.902504	-0.289173	-0.885703	2322	0.0512371	0.237824	-0.396396	-1.32468	262	0.204774	0.56901	0.448561	1.19001	1037	0.204774	0.56901	0.448561	1.19001	1037	0.0733867	0.278086	-0.410949	-1.28122	430	0.782666	0.928881	0.316507	0.792305	4144	0.499396	0.743979	-0.313567	-0.972042
CUI_DEVELOPING_HEART_VASCULAR_ENDOTHELIAL_CELL	0.150271	0.40854	-0.431506	-1.21124	1192	0.209432	0.511436	0.36885	1.14202	1016	0.285528	0.570694	-0.384732	-1.09748	2410	0.316468	0.683751	0.37752	1.06504	2207	0.0833823	0.314302	-0.356529	-1.23597	425	0.000793179	0.0234073	0.617389	1.77875	3	0.000793179	0.0234073	0.617389	1.77875	3	0.0112844	0.0896922	-0.438802	-1.42266	67	0.0352218	0.228292	0.535985	1.45821	188	0.255848	0.559659	-0.344325	-1.10641
CUI_GLUCOSE_DEPRIVATION	0.0333089	0.17339	-0.603987	-1.50191	226	0.77007	0.905548	-0.30258	-0.813457	3951	0.0026003	0.0487846	0.648411	1.90195	6	0.0566456	0.353202	0.56434	1.4077	357	0.489053	0.722244	0.33096	0.979025	2389	0.0325979	0.234262	0.588306	1.50566	163	0.0325979	0.234262	0.588306	1.50566	163	0.857111	0.936914	0.271157	0.782692	3790	0.659415	0.867147	0.342002	0.876333	3515	0.161433	0.450158	0.40629	1.21318
CUI_TCF21_TARGETS_2_UP	0.000546747	0.039959	-0.588643	-1.7819	4	0.0645833	0.285184	0.338919	1.20283	309	0.000106078	0.0114625	-0.514163	-1.56839	0	0.137168	0.506165	-0.315039	-1.10933	278	0.00821081	0.0880577	-0.34322	-1.3195	42	0.618844	0.882175	0.278677	0.940897	3040	0.618844	0.882175	0.278677	0.940897	3040	0.000449506	0.0137228	-0.406094	-1.45376	2	0.262874	0.59371	0.324664	1.08479	1556	0.0582724	0.266783	-0.349726	-1.23074
CYCLIN_D1_KE_.V1_DN	0.634731	0.846763	-0.327612	-0.899781	4875	0.769738	0.905447	0.282511	0.841873	3733	0.276171	0.561648	-0.394313	-1.10718	2281	0.891154	0.971265	-0.262351	-0.81146	2840	0.101715	0.347048	-0.360954	-1.22496	521	0.0791708	0.368075	0.479069	1.34221	400	0.0791708	0.368075	0.479069	1.34221	400	0.637114	0.821851	0.281084	0.926872	2622	0.120134	0.417395	0.463832	1.27447	644	0.0138228	0.118389	-0.467422	-1.46926
CYCLIN_D1_KE_.V1_UP	0.132974	0.382375	-0.434926	-1.22547	1060	0.00268706	0.0433118	0.499945	1.58154	12	0.0569479	0.25435	-0.454367	-1.30013	483	0.12762	0.489993	0.431189	1.21976	894	0.143443	0.408891	-0.335134	-1.16597	734	0.00662518	0.0954322	0.52916	1.58905	32	0.00662518	0.0954322	0.52916	1.58905	32	0.244064	0.529531	-0.339674	-1.10632	1469	0.0381174	0.238641	0.471156	1.39074	212	0.604922	0.806132	-0.289116	-0.93114
CYCLIN_D1_UP.V1_DN	0.348919	0.639695	-0.376869	-1.05479	2760	0.377066	0.673218	0.326928	1.03397	1824	0.707117	0.870562	-0.312134	-0.889585	5960	0.155728	0.528544	0.424968	1.19359	1081	0.452186	0.69893	-0.287885	-0.996527	2316	0.0666533	0.336724	0.43784	1.31482	331	0.0666533	0.336724	0.43784	1.31482	331	0.580151	0.790624	0.281182	0.949774	2308	0.0467574	0.265163	0.462487	1.3674	260	0.454545	0.716191	0.285221	0.994268
CYCLIN_D1_UP.V1_UP	0.225084	0.508242	-0.415791	-1.14847	1747	0.0016684	0.0311923	0.552158	1.68229	7	0.214932	0.498416	-0.406916	-1.14674	1781	0.0562909	0.352279	0.482089	1.34157	386	0.432612	0.684838	-0.294741	-1.00545	2217	0.00477802	0.0790633	0.584504	1.65347	23	0.00477802	0.0790633	0.584504	1.65347	23	0.2105	0.48977	-0.356196	-1.13224	1246	0.0182529	0.161161	0.554172	1.5227	97	0.437676	0.703369	-0.317946	-1.00406
CYTAGCAAY_UNKNOWN	0.505582	0.760661	-0.348217	-0.970285	3984	0.000205931	0.00716466	0.605851	1.87581	0	0.219711	0.503365	-0.40229	-1.14036	1836	0.0170348	0.247493	0.553832	1.54817	117	0.668227	0.828149	-0.265997	-0.91461	3425	0.0162957	0.161555	0.514282	1.49897	81	0.0162957	0.161555	0.514282	1.49897	81	0.516097	0.748571	-0.302293	-0.97169	3077	0.0109131	0.120969	0.537681	1.54359	59	0.754437	0.883096	-0.271448	-0.864817
DACOSTA_UV_RESPONSE_VIA_ERCC3_COMMON_DN	0.00163399	0.0504783	0.576928	2.1961	0	0.0637809	0.283274	-0.323432	-1.1779	332	0.00243902	0.0470996	0.595948	2.28967	0	0.0364368	0.2998	0.439819	1.37534	298	0.00021173	0.00935865	0.544537	2.13814	0	0.999382	1	0.211396	0.741779	4854	0.999382	1	0.211396	0.741779	4854	0.000310463	0.0110996	0.580984	2.23656	0	0.832421	0.951476	-0.246367	-0.899287	3193	0.000502765	0.0168656	0.520051	2.05568
DACOSTA_UV_RESPONSE_VIA_ERCC3_COMMON_UP	0.244722	0.531109	-0.4412	-1.15198	1761	0.176531	0.471917	0.422012	1.20217	861	0.801205	0.915094	0.271833	0.842301	1861	0.174954	0.549532	0.464572	1.20502	1132	0.67572	0.832256	0.284744	0.891523	3308	0.0104454	0.125234	0.607559	1.61825	52	0.0104454	0.125234	0.607559	1.61825	52	0.528545	0.756529	0.312863	0.956031	2258	0.0396929	0.243886	0.566607	1.46776	211	0.0701706	0.295575	0.418199	1.31766
DACOSTA_UV_RESPONSE_VIA_ERCC3_TTD_DN	0.00374392	0.0782744	0.532862	1.6741	9	0.842463	0.937302	0.270409	0.799518	4090	0.00277778	0.0510441	0.577578	1.82793	5	0.204839	0.581765	0.442786	1.16753	1345	0.000202511	0.00935865	0.602942	1.9379	0	0.52695	0.834168	0.341279	0.956164	2668	0.52695	0.834168	0.341279	0.956164	2668	0.0014245	0.0236273	0.528969	1.6547	5	0.969265	0.999833	0.241808	0.658593	5171	0.00334915	0.053234	0.493917	1.59606
DACOSTA_UV_RESPONSE_VIA_ERCC3_TTD_UP	0.0141967	0.126201	-0.632453	-1.5981	97	0.00752798	0.084396	0.572705	1.61287	36	0.000947611	0.0307903	-0.66152	-1.69148	6	0.0983914	0.437645	0.519104	1.31875	629	0.000195008	0.00935865	-0.645523	-1.94628	0	0.127169	0.455841	0.479477	1.28175	644	0.127169	0.455841	0.479477	1.28175	644	0.000535141	0.0138885	-0.638086	-1.80769	2	0.0219471	0.176204	0.572996	1.52535	116	0.063469	0.280406	-0.484624	-1.36938
DACOSTA_UV_RESPONSE_VIA_ERCC3_UP	0.000449337	0.0393059	-0.610658	-1.82613	3	0.0365929	0.212114	0.361485	1.26721	176	0.000108167	0.0114625	-0.543281	-1.64059	0	0.313125	0.681087	0.346665	1.05045	2411	0.000192012	0.00935865	-0.454248	-1.71453	0	0.0553766	0.307989	0.379044	1.26538	274	0.0553766	0.307989	0.379044	1.26538	274	0.000612651	0.0139072	-0.447225	-1.57291	3	0.032644	0.219712	0.394842	1.30611	190	0.13682	0.418657	-0.333853	-1.15622
DACOSTA_UV_RESPONSE_VIA_ERCC3_XPCS_DN	0.00262074	0.0631293	0.540559	1.69829	6	0.869153	0.950661	-0.265097	-0.785592	4496	0.00324074	0.0543141	0.565131	1.78854	6	0.273779	0.646698	0.42229	1.11349	1798	0.000405022	0.0144017	0.554702	1.78285	1	0.932711	1	0.25564	0.717324	4698	0.932711	1	0.25564	0.717324	4698	0.00308642	0.0384646	0.509657	1.59429	12	0.959933	0.998753	0.246621	0.670963	5150	0.0066983	0.0788706	0.482421	1.55891
DACOSTA_UV_RESPONSE_VIA_ERCC3_XPCS_UP	0.313263	0.604816	-0.513015	-1.13637	1950	0.862495	0.947347	-0.305042	-0.70849	4465	0.416861	0.686024	0.40647	1.0156	1428	0.34837	0.70532	0.506575	1.10183	2030	0.574893	0.777032	0.366004	0.917053	2820	0.390444	0.748012	0.468639	1.05692	1952	0.390444	0.748012	0.468639	1.05692	1952	0.697274	0.85522	0.340934	0.842172	3196	0.572935	0.822801	0.418143	0.917774	2933	0.634602	0.822652	0.347865	0.872493
DAIRKEE_CANCER_PRONE_RESPONSE_BPA	0.136561	0.387835	-0.526812	-1.29416	913	0.738444	0.89143	-0.311106	-0.832788	3785	0.324366	0.60927	-0.442638	-1.10089	2338	0.496341	0.798697	0.395257	0.971364	3119	0.326177	0.606778	-0.371237	-1.07798	1655	0.66288	0.906176	-0.336091	-0.864118	3267	0.66288	0.906176	-0.336091	-0.864118	3267	0.555999	0.774731	-0.345805	-0.942019	3067	0.476293	0.766103	-0.370934	-0.979794	2219	0.380289	0.66521	0.356392	1.03797
DAIRKEE_CANCER_PRONE_RESPONSE_BPA_E2	0.0105834	0.115846	-0.673234	-1.82266	79	0.0253505	0.171767	-0.469077	-1.4303	131	0.025307	0.164981	-0.509792	-1.40547	203	0.411765	0.747865	0.376295	1.01945	2757	0.742957	0.867409	0.2649	0.875409	3612	0.00598922	0.0902389	-0.545206	-1.58101	29	0.00598922	0.0902389	-0.545206	-1.58101	29	0.133654	0.388041	-0.389861	-1.20495	777	0.0688488	0.321994	-0.436679	-1.31646	304	0.362997	0.653103	-0.341513	-1.04829
DANG_MYC_TARGETS_UP	0.00279863	0.0659386	-0.727194	-2.02396	21	0.000194932	0.00716466	-0.561325	-1.78891	0	0.00503114	0.0649061	-0.527577	-1.49288	41	0.000963082	0.0560476	-0.570463	-1.77489	2	0.0395172	0.208059	-0.384797	-1.32052	202	0.000198728	0.00893472	-0.657965	-2.0084	0	0.000198728	0.00893472	-0.657965	-2.0084	0	0.000168067	0.0110996	-0.535585	-1.71961	0	0.000692841	0.0223949	-0.526933	-1.70504	2	0.00426784	0.0614361	-0.504742	-1.60414
DANG_REGULATED_BY_MYC_DN	0.0381078	0.18627	-0.467674	-1.35651	318	0.0761707	0.310807	0.371478	1.24031	365	0.0415077	0.213951	-0.439791	-1.29367	369	0.818625	0.946257	0.282785	0.831517	6047	0.00309298	0.0491937	-0.406084	-1.47337	15	0.199239	0.562477	0.363569	1.14116	994	0.199239	0.562477	0.363569	1.14116	994	0.00064433	0.0143539	-0.456357	-1.54362	3	0.398272	0.710078	0.326967	1.02517	2258	0.0299875	0.182264	-0.399533	-1.33609
DANG_REGULATED_BY_MYC_UP	0.693401	0.877488	-0.33025	-0.851833	4927	0.178147	0.474346	0.413484	1.19289	868	0.155519	0.422261	0.390569	1.19489	378	0.0529503	0.34421	0.547282	1.40676	340	0.39066	0.655163	0.334276	1.02984	1898	0.164465	0.511684	0.44018	1.22217	833	0.164465	0.511684	0.44018	1.22217	833	0.411983	0.675876	-0.351836	-1.02019	2330	0.0257407	0.1934	0.532368	1.47942	138	0.598853	0.802722	-0.318487	-0.920594
DARWICHE_PAPILLOMA_PROGRESSION_RISK	0.507128	0.76199	-0.392827	-0.968066	3414	0.790473	0.914081	-0.300758	-0.793092	4081	0.624897	0.827181	-0.361942	-0.906631	4532	0.0972826	0.436532	-0.500663	-1.34175	357	0.0805882	0.307544	-0.4557	-1.33571	410	0.638482	0.892449	-0.350831	-0.86512	3178	0.638482	0.892449	-0.350831	-0.86512	3178	0.394437	0.66226	-0.378218	-1.03483	2183	0.286528	0.615481	-0.47556	-1.13921	1358	0.325232	0.622256	-0.394412	-1.08693
DARWICHE_PAPILLOMA_RISK_HIGH_DN	0.026665	0.154047	-0.512414	-1.43415	210	0.959934	0.989385	0.236396	0.742632	4647	0.0977032	0.333664	-0.438382	-1.24749	820	0.579484	0.844323	0.330672	0.930576	4038	0.197219	0.47916	-0.326444	-1.12704	1006	0.734673	0.938672	0.291083	0.866071	3654	0.734673	0.938672	0.291083	0.866071	3654	0.121056	0.36977	-0.372516	-1.20459	728	0.976185	0.999978	-0.233204	-0.696653	4344	0.804618	0.906197	-0.263893	-0.845199
DARWICHE_PAPILLOMA_RISK_HIGH_UP	0.176223	0.445095	-0.44125	-1.20052	1339	0.0216008	0.155477	-0.480206	-1.45654	111	0.119624	0.370941	-0.447223	-1.23939	967	0.418923	0.753032	-0.330958	-1.00908	1376	0.109402	0.358937	-0.365537	-1.2204	561	0.145808	0.488922	-0.428821	-1.2294	726	0.145808	0.488922	-0.428821	-1.2294	726	0.0795222	0.291621	-0.410088	-1.27575	465	0.143807	0.452556	-0.421978	-1.23293	648	0.0241128	0.1605	-0.461582	-1.42776
DARWICHE_PAPILLOMA_RISK_LOW_DN	0.0261446	0.152592	-0.522003	-1.45129	204	0.719992	0.882091	0.282571	0.878581	3514	0.0741495	0.288604	-0.454468	-1.286	618	0.612488	0.860725	-0.298218	-0.930804	1902	0.468561	0.710275	-0.288099	-0.988674	2406	0.410461	0.761898	0.3459	1.01994	2055	0.410461	0.761898	0.3459	1.01994	2055	0.237951	0.522549	-0.34581	-1.10816	1411	0.682522	0.880405	-0.300184	-0.883612	3084	0.836939	0.922457	-0.260083	-0.826581
DARWICHE_PAPILLOMA_RISK_LOW_UP	0.173975	0.441765	-0.436357	-1.19537	1332	0.00582977	0.0720641	-0.503289	-1.54713	29	0.171048	0.44555	-0.424596	-1.18578	1398	0.678203	0.888421	0.319132	0.880874	4604	0.0500195	0.234397	-0.390703	-1.31627	255	0.119776	0.444374	-0.432527	-1.25558	598	0.119776	0.444374	-0.432527	-1.25558	598	0.0358783	0.182797	-0.434584	-1.36439	210	0.383255	0.699922	-0.346201	-1.03041	1711	0.023016	0.156621	-0.455603	-1.4247
DARWICHE_SKIN_TUMOR_PROMOTER_DN	0.116757	0.356335	-0.446057	-1.25	925	0.910212	0.96896	-0.250746	-0.790161	4723	0.142348	0.403646	-0.421701	-1.20122	1197	0.688022	0.893652	0.312459	0.878983	4778	0.108938	0.358159	-0.347978	-1.2025	556	0.619956	0.882782	0.306148	0.919349	3087	0.619956	0.882782	0.306148	0.919349	3087	0.02639	0.151304	-0.421792	-1.36504	158	0.817032	0.945211	-0.27396	-0.824097	3616	0.756369	0.883676	-0.271034	-0.868207
DARWICHE_SKIN_TUMOR_PROMOTER_UP	0.0373499	0.18428	-0.522493	-1.41876	282	0.0179329	0.139267	-0.488223	-1.47052	92	0.103346	0.343063	-0.453891	-1.25726	836	0.547365	0.828389	-0.31317	-0.952897	1796	0.172803	0.448441	-0.348501	-1.16258	886	0.165154	0.513117	-0.431962	-1.22173	818	0.165154	0.513117	-0.431962	-1.22173	818	0.266439	0.551848	-0.355593	-1.1049	1559	0.191228	0.513638	-0.408493	-1.1818	871	0.0353067	0.199903	-0.447864	-1.38316
DARWICHE_SQUAMOUS_CELL_CARCINOMA_DN	0.119803	0.361559	-0.44507	-1.24567	947	0.818088	0.926349	0.26745	0.8379	3961	0.352612	0.634529	-0.372607	-1.06031	2962	0.644046	0.873979	0.319802	0.899986	4488	0.684881	0.837176	-0.263651	-0.910246	3496	0.780458	0.95614	0.283619	0.842199	3881	0.780458	0.95614	0.283619	0.842199	3881	0.435071	0.692628	-0.311725	-1.00801	2619	0.968208	0.999715	0.241278	0.696653	5359	0.153846	0.440132	0.332224	1.15473
DARWICHE_SQUAMOUS_CELL_CARCINOMA_UP	0.0373488	0.18428	-0.522797	-1.42238	283	0.00946311	0.0964001	-0.496151	-1.50994	48	0.0381859	0.20509	-0.493077	-1.36646	308	0.329176	0.693813	-0.346612	-1.0568	1081	0.0225813	0.15507	-0.419766	-1.40145	115	0.0853119	0.379598	-0.455113	-1.30662	423	0.0853119	0.379598	-0.455113	-1.30662	423	0.0225256	0.137285	-0.455789	-1.41792	131	0.120782	0.41809	-0.425583	-1.25683	543	0.00348802	0.0540564	-0.535959	-1.65782
DASU_IL6_SIGNALING_UP	0.637376	0.847748	-0.361505	-0.878995	4235	0.026178	0.175252	0.615043	1.54239	124	0.0129979	0.113016	-0.633393	-1.55722	92	0.225036	0.601331	0.485803	1.18417	1403	0.0397338	0.208627	-0.500721	-1.43688	202	0.382088	0.739916	0.461027	1.06234	1906	0.382088	0.739916	0.461027	1.06234	1906	0.0473447	0.216114	-0.522883	-1.40872	262	0.0212145	0.173461	0.705735	1.57075	108	0.0822848	0.324239	-0.501448	-1.35027
DAVICIONI_MOLECULAR_ARMS_VS_ERMS_DN	0.149796	0.408027	-0.425994	-1.20619	1208	0.839603	0.935917	0.26327	0.832834	4061	0.00828375	0.0868368	-0.500484	-1.43913	70	0.453162	0.773442	-0.310397	-0.994003	1339	0.0109461	0.104442	-0.404352	-1.41628	55	0.512979	0.825126	0.331957	0.968457	2568	0.512979	0.825126	0.331957	0.968457	2568	0.0228818	0.138694	-0.415481	-1.36204	137	0.101561	0.386798	0.457138	1.29329	552	0.000433902	0.0165212	-0.535566	-1.73539
DAVICIONI_MOLECULAR_ARMS_VS_ERMS_UP	0.498211	0.75535	0.268904	0.98486	556	0.00154799	0.0296708	-0.431697	-1.49234	7	0.0157687	0.126673	0.354379	1.30568	11	0.986758	0.999763	0.242577	0.735046	7600	0.322817	0.604155	0.274863	1.04	1544	0.950197	1	-0.241189	-0.783345	4826	0.950197	1	-0.241189	-0.783345	4826	0.25554	0.540459	0.28671	1.06025	887	0.998322	0.999978	-0.209398	-0.706943	4164	0.721035	0.867307	0.244149	0.92978
DAVICIONI_PAX_FOXO1_SIGNATURE_IN_ARMS_UP	0.976816	1	-0.241418	-0.600325	6656	0.055296	0.263067	-0.532866	-1.41101	283	0.962107	0.987045	-0.255577	-0.645307	7032	0.2849	0.656362	-0.409696	-1.10998	1048	0.542913	0.757893	-0.3204	-0.949413	2776	0.605326	0.876213	-0.372601	-0.88516	3022	0.605326	0.876213	-0.372601	-0.88516	3022	0.60907	0.806302	-0.329394	-0.912871	3397	0.639418	0.858131	-0.388642	-0.869313	3120	0.392422	0.673857	-0.372929	-1.03763
DAVICIONI_RHABDOMYOSARCOMA_PAX_FOXO1_FUSION_UP	0.562002	0.799826	0.320627	0.927819	1762	0.00895639	0.0931678	-0.599946	-1.58863	45	0.839057	0.931426	-0.302105	-0.764935	6156	0.43786	0.765103	-0.368336	-0.997611	1595	0.496171	0.727484	-0.327886	-0.974625	2526	0.60853	0.87803	-0.371419	-0.88235	3038	0.60853	0.87803	-0.371419	-0.88235	3038	0.648649	0.827543	-0.320023	-0.892991	3623	0.701275	0.890056	-0.363553	-0.825545	3410	0.426708	0.696751	-0.36411	-1.01577
DAVICIONI_TARGETS_OF_PAX_FOXO1_FUSIONS_DN	0.0530046	0.227206	0.500938	1.4353	171	0.465228	0.735291	-0.388795	-1.00069	2414	0.257342	0.544109	0.381383	1.11205	700	0.550008	0.829776	0.376616	0.936575	3469	0.455364	0.701276	-0.339869	-0.998672	2325	0.879352	0.989048	-0.295557	-0.695742	4394	0.879352	0.989048	-0.295557	-0.695742	4394	0.263998	0.549235	0.391755	1.12131	1173	0.77271	0.924882	0.346124	0.780257	3980	0.975723	0.989181	0.22606	0.668579
DAVICIONI_TARGETS_OF_PAX_FOXO1_FUSIONS_UP	0.724335	0.895346	-0.298396	-0.875508	6208	0.0150696	0.126394	-0.40628	-1.36211	77	0.494194	0.742085	-0.334721	-0.994703	4468	0.190758	0.565928	-0.328163	-1.10233	482	0.090076	0.32771	-0.320903	-1.17979	461	0.449127	0.785192	0.317908	0.996143	2237	0.449127	0.785192	0.317908	0.996143	2237	0.123834	0.374096	-0.34019	-1.16669	782	0.205794	0.531264	0.371925	1.14239	1164	0.0181496	0.13667	-0.404277	-1.36937
DAWSON_METHYLATED_IN_LYMPHOMA_TCL1	0.0610159	0.245879	0.501896	1.4144	202	0.158544	0.447958	-0.487956	-1.25592	822	0.294785	0.58	0.38051	1.08692	830	0.824179	0.947416	-0.292426	-0.782974	3060	0.552239	0.762747	-0.325671	-0.942249	2811	0.88749	0.990362	0.295239	0.688002	4440	0.88749	0.990362	0.295239	0.688002	4440	0.54	0.763845	-0.349767	-0.946658	2996	0.93626	0.991935	0.277024	0.639	4861	0.262881	0.566692	-0.418202	-1.13629
DAZARD_RESPONSE_TO_UV_NHEK_DN	0.000859845	0.0467492	0.571355	2.09188	0	0.28342	0.587801	-0.303776	-1.06011	1464	0.00130719	0.0365038	0.598249	2.19704	0	0.209859	0.585905	0.367694	1.10964	1604	0.000208377	0.00935865	0.564257	2.13098	0	0.64403	0.895273	0.278065	0.930704	3176	0.64403	0.895273	0.278065	0.930704	3176	0.000285959	0.0110996	0.536772	1.98124	0	0.998816	0.999978	0.207097	0.689408	5902	0.000413736	0.0164703	0.518122	1.96633
DAZARD_RESPONSE_TO_UV_NHEK_UP	0.0117067	0.120672	-0.643366	-1.83062	94	0.235787	0.540228	-0.349281	-1.11283	1210	0.000115181	0.0114625	-0.596133	-1.72731	0	0.0327184	0.290868	-0.409268	-1.32468	93	0.000195848	0.00935865	-0.522048	-1.8428	0	0.0873554	0.383657	-0.427119	-1.28364	437	0.0873554	0.383657	-0.427119	-1.28364	437	0.000164962	0.0110996	-0.56348	-1.86103	0	0.319633	0.648066	-0.337585	-1.06307	1391	0.00627943	0.0760218	-0.463512	-1.51792
DAZARD_RESPONSE_TO_UV_SCC_DN	0.0652458	0.256722	0.382004	1.2673	149	0.549612	0.79145	-0.3046	-0.954317	2835	0.00168824	0.0408772	0.537553	1.78252	2	0.858197	0.960094	-0.26792	-0.822203	2789	0.00247474	0.0435321	0.462954	1.56094	11	0.995578	1	0.211137	0.624634	4952	0.995578	1	0.211137	0.624634	4952	0.00729217	0.0673283	0.444727	1.46963	29	0.98814	0.999978	0.221725	0.64669	5498	0.0012147	0.0282343	0.48338	1.64326
DAZARD_RESPONSE_TO_UV_SCC_UP	0.359589	0.649584	-0.398133	-1.06303	2656	0.000193311	0.00716466	-0.70916	-2.1246	0	0.817792	0.922145	-0.29784	-0.809531	6489	0.0256487	0.269598	-0.487206	-1.44906	85	0.099844	0.343674	-0.382209	-1.24869	511	0.0184147	0.173281	-0.524538	-1.49508	91	0.0184147	0.173281	-0.524538	-1.49508	91	0.00241796	0.0331731	-0.530975	-1.61282	13	0.0461263	0.263177	-0.464695	-1.37946	205	0.0431101	0.225648	-0.456271	-1.38086
DAZARD_UV_RESPONSE_CLUSTER_G1	0.00588149	0.0924327	-0.7997	-1.98215	39	0.000195313	0.00716466	-0.711709	-1.92039	0	0.0001374	0.0117428	-0.750991	-1.88709	0	0.000271739	0.0324009	-0.796144	-2.13362	0	0.000195771	0.00935865	-0.646196	-1.89879	0	0.000202593	0.00893472	-0.803697	-2.0805	0	0.000202593	0.00893472	-0.803697	-2.0805	0	0.000179856	0.0110996	-0.709592	-1.95789	0	0.000650477	0.0214619	-0.680332	-1.83095	2	0.00326264	0.0523779	-0.636101	-1.7597
DAZARD_UV_RESPONSE_CLUSTER_G6	0.000978474	0.0467492	0.516898	1.75781	1	0.153101	0.440627	-0.367086	-1.17609	789	0.000648929	0.0271001	0.579844	1.97759	0	0.88281	0.968132	0.277409	0.780383	6131	0.000203625	0.00935865	0.488794	1.7015	0	0.983842	1	0.226537	0.694937	4870	0.983842	1	0.226537	0.694937	4870	0.000250689	0.0110996	0.497393	1.69276	0	0.998615	0.999978	-0.200738	-0.632267	4326	0.000320924	0.0164703	0.463879	1.61993
DBP_Q6	0.473872	0.738695	0.281521	0.986562	797	0.411244	0.696068	0.309298	1.01147	1996	0.483245	0.734489	0.277953	0.976919	547	0.597228	0.852296	0.31594	0.926708	4394	0.735955	0.864241	-0.250282	-0.903856	3798	0.0777171	0.365073	0.41801	1.28327	383	0.0777171	0.365073	0.41801	1.28327	383	0.130664	0.383173	0.327491	1.15421	495	0.344078	0.668183	0.348811	1.05912	1931	0.283292	0.587119	0.290902	1.05995
DCA_UP.V1_DN	0.195204	0.469992	0.332118	1.11679	406	0.532811	0.780654	0.31236	0.958849	2581	0.902059	0.960488	0.244121	0.827509	1445	0.6481	0.875545	0.319465	0.897271	4502	0.563762	0.770285	0.275855	0.953585	2762	0.117776	0.441732	0.445006	1.27116	592	0.117776	0.441732	0.445006	1.27116	592	0.091702	0.317051	0.3619	1.21865	367	0.411622	0.719389	0.37211	1.02245	2209	0.390728	0.672654	0.29306	1.01743
DCA_UP.V1_UP	0.814077	0.939949	-0.292383	-0.790333	6129	0.0402287	0.223866	0.511034	1.43248	196	0.19236	0.47315	-0.424323	-1.17327	1555	0.569109	0.839462	0.342428	0.931413	3820	0.56089	0.768275	0.287413	0.952215	2721	0.0955212	0.40114	0.531265	1.35383	481	0.0955212	0.40114	0.531265	1.35383	481	0.896511	0.954874	0.251594	0.809099	3750	0.0620729	0.307176	0.601746	1.43396	326	0.85169	0.929901	0.249031	0.832187
DE_YY1_TARGETS_DN	0.0110803	0.117791	0.477339	1.52475	27	0.00831239	0.0893268	-0.516149	-1.54635	42	0.000492368	0.0226835	0.635777	2.04839	0	0.196721	0.574593	0.437087	1.17339	1307	0.00472085	0.0625627	0.480254	1.57458	22	0.197376	0.560026	-0.42088	-1.18557	977	0.197376	0.560026	-0.42088	-1.18557	977	0.000470921	0.0137376	0.532878	1.7089	1	0.0130849	0.135014	-0.529117	-1.55039	58	0.000285144	0.0164703	0.586549	1.93801
DEBIASI_APOPTOSIS_BY_REOVIRUS_INFECTION_DN	0.498743	0.755709	-0.330319	-0.979334	4365	0.0103821	0.101787	0.398057	1.37976	49	0.0374384	0.202661	-0.426451	-1.27658	341	0.444356	0.768413	0.330877	0.990728	3357	0.0427911	0.216462	-0.331721	-1.23575	221	0.000201939	0.00893472	0.517515	1.69391	0	0.000201939	0.00893472	0.517515	1.69391	0	0.187577	0.463919	-0.320988	-1.11655	1210	0.000171762	0.0127594	0.5822	1.88032	0	0.695705	0.855488	-0.265573	-0.909939
DEBIASI_APOPTOSIS_BY_REOVIRUS_INFECTION_UP	0.00747508	0.0999823	0.386673	1.40397	8	0.978215	0.994644	-0.228057	-0.787554	5073	0.00119332	0.0355937	0.500973	1.82774	0	0.0357143	0.298361	0.451515	1.35535	270	0.00584795	0.0717831	0.364998	1.36839	27	0.0121163	0.137318	0.42501	1.41403	59	0.0121163	0.137318	0.42501	1.41403	59	0.000282805	0.0110996	0.432996	1.58641	0	0.86897	0.96865	0.256928	0.837843	5079	0.000397614	0.0164703	0.415013	1.56478
DELACROIX_RAR_BOUND_ES	0.119519	0.361077	-0.390897	-1.18331	1092	0.0671378	0.292093	0.340515	1.20336	322	0.159699	0.428371	-0.372435	-1.13678	1508	0.14813	0.518919	0.370241	1.14411	1183	0.072786	0.291862	-0.302811	-1.16552	382	0.0696538	0.345109	0.366914	1.22988	341	0.0696538	0.345109	0.366914	1.22988	341	0.0725855	0.276433	-0.329869	-1.18099	483	0.0666553	0.317819	0.375108	1.24083	389	0.604057	0.805448	-0.269922	-0.950808
DELACROIX_RARG_BOUND_MEF	0.0163366	0.126294	-0.535206	-1.60251	145	0.233726	0.538603	-0.315029	-1.0888	1209	0.000323415	0.0177774	-0.492794	-1.49058	2	0.674888	0.887129	-0.271476	-0.942431	1504	0.0541881	0.24583	-0.317947	-1.20462	283	0.0880727	0.385211	-0.383179	-1.23295	445	0.0880727	0.385211	-0.383179	-1.23295	445	0.0246403	0.144867	-0.361565	-1.27426	160	0.351158	0.673322	-0.312745	-1.04283	1470	0.0367105	0.204927	-0.368663	-1.27939
DELASERNA_MYOD_TARGETS_DN	0.447579	0.720249	-0.408429	-1.00652	3013	0.789649	0.913641	0.303907	0.795711	3798	0.604803	0.814038	0.315469	0.913724	1661	0.538587	0.822992	-0.351307	-0.941484	1981	0.713382	0.853966	0.29462	0.861537	3496	0.394109	0.750104	0.427022	1.04351	1966	0.394109	0.750104	0.427022	1.04351	1966	0.897424	0.955177	0.261643	0.746176	4006	0.46246	0.755896	0.412361	0.998182	2432	0.215707	0.517911	0.392819	1.1566
DELASERNA_MYOD_TARGETS_UP	0.486671	0.747567	-0.375991	-0.977801	3486	0.131918	0.411679	0.448763	1.25793	645	0.0760615	0.29315	-0.500175	-1.32222	583	0.504237	0.803376	0.372792	0.969241	3272	0.16572	0.439807	-0.379581	-1.19167	845	0.692705	0.920474	0.333705	0.854053	3484	0.692705	0.920474	0.333705	0.854053	3484	0.171875	0.443813	-0.40751	-1.19568	978	0.586669	0.831758	0.36661	0.917725	3106	0.262249	0.566174	-0.38208	-1.12177
DELPUECH_FOXO3_TARGETS_DN	0.0683333	0.263348	-0.589783	-1.41617	450	0.155269	0.443751	-0.480265	-1.25803	805	0.140562	0.400902	0.446645	1.24362	419	0.119534	0.474392	-0.511654	-1.31979	461	0.537214	0.754395	-0.337623	-0.949806	2749	0.438836	0.779459	0.397456	1.00883	2216	0.438836	0.779459	0.397456	1.00883	2216	0.869242	0.941721	-0.282456	-0.746029	4792	0.238634	0.567209	-0.44776	-1.16448	1117	0.841895	0.925308	-0.286715	-0.758947
DELYS_THYROID_CANCER_DN	0.510181	0.763626	-0.340424	-0.967595	4133	0.000194062	0.00716466	-0.636054	-1.95183	0	0.882156	0.950815	-0.27531	-0.797058	7642	0.100895	0.443337	-0.371544	-1.19903	292	0.265338	0.551243	-0.306115	-1.08046	1357	0.155328	0.501076	-0.437862	-1.22926	773	0.155328	0.501076	-0.437862	-1.22926	773	0.489154	0.730369	-0.29814	-0.983031	2953	0.983596	0.999978	-0.224015	-0.633409	4556	0.451162	0.714479	-0.305155	-0.99908
DELYS_THYROID_CANCER_UP	0.0307675	0.165848	-0.461577	-1.37825	272	0.238095	0.542286	0.321526	1.09317	1144	0.0003245	0.0177774	-0.494199	-1.49219	2	0.127199	0.489295	-0.323908	-1.12545	281	0.00153286	0.0324566	-0.386025	-1.45694	7	0.194009	0.557049	0.358122	1.13958	964	0.194009	0.557049	0.358122	1.13958	964	0.000459982	0.0137376	-0.458704	-1.61156	2	0.0227035	0.180217	0.447203	1.39734	129	0.000396563	0.0164703	-0.450676	-1.56028
DEMAGALHAES_AGING_UP	0.0920787	0.313616	-0.589762	-1.38614	593	0.0183327	0.141267	-0.670993	-1.57531	94	0.156461	0.423532	-0.530897	-1.26329	1090	0.107976	0.455103	-0.522364	-1.34023	420	0.305321	0.589034	-0.398927	-1.10121	1554	0.2646	0.634815	-0.524627	-1.17637	1322	0.2646	0.634815	-0.524627	-1.17637	1322	0.142233	0.401291	-0.494671	-1.26879	780	0.683799	0.881344	-0.369777	-0.839678	3325	0.0430889	0.225595	-0.562719	-1.45878
DEN_INTERACT_WITH_LCA5	0.318421	0.610824	0.452545	1.10611	1209	0.679274	0.862326	-0.361262	-0.848148	3519	0.308118	0.593428	0.449715	1.1109	1058	0.28331	0.65488	0.539038	1.16254	1649	0.914158	0.958445	0.271509	0.674159	4493	0.5466	0.845401	-0.416958	-0.934948	2732	0.5466	0.845401	-0.416958	-0.934948	2732	0.237764	0.522289	0.484696	1.1842	1092	0.938969	0.992727	-0.273035	-0.626913	4553	0.885458	0.947863	-0.294506	-0.696002
DER_IFN_ALPHA_RESPONSE_UP	0.144623	0.400012	-0.497893	-1.26283	1005	0.299476	0.603608	-0.417573	-1.11262	1541	0.101791	0.340695	-0.504262	-1.29565	755	0.331217	0.694952	-0.390162	-1.07095	1199	0.0303502	0.181054	-0.47919	-1.45627	155	0.657374	0.903084	-0.344624	-0.862761	3253	0.657374	0.903084	-0.344624	-0.862761	3253	0.0270559	0.1537	-0.509787	-1.44982	151	0.789543	0.931587	0.312622	0.795254	4197	0.0460325	0.233291	-0.496	-1.40946
DER_IFN_BETA_RESPONSE_UP	0.790905	0.928839	-0.300329	-0.80189	5843	0.368011	0.665459	-0.359939	-1.05014	1888	0.0898551	0.319772	0.39357	1.26322	185	0.521752	0.815143	0.359754	0.958575	3441	0.0758381	0.297187	0.39524	1.28556	370	0.548714	0.84613	-0.340912	-0.941379	2708	0.548714	0.84613	-0.340912	-0.941379	2708	0.27944	0.563703	0.342466	1.08856	1176	0.78664	0.930635	0.293064	0.819477	4250	0.281226	0.585595	-0.364434	-1.1011
DER_IFN_GAMMA_RESPONSE_UP	0.190326	0.464017	-0.476044	-1.21062	1329	0.350942	0.650916	-0.403637	-1.07549	1806	0.0853151	0.31138	-0.513026	-1.32114	634	0.642824	0.873512	0.348896	0.886348	4115	0.0046729	0.0623407	-0.530059	-1.61581	23	0.658749	0.904087	0.341876	0.867754	3327	0.658749	0.904087	0.341876	0.867754	3327	0.0113415	0.0898662	-0.539918	-1.54159	63	0.536677	0.801947	0.366437	0.944503	2867	0.0155923	0.126142	-0.541387	-1.5442
DESERT_PERIPORTAL_HEPATOCELLULAR_CARCINOMA_SUBCLASS_UP	0.344648	0.636028	-0.407905	-1.0748	2507	0.0460938	0.239447	-0.52629	-1.42008	235	0.472367	0.727771	-0.370071	-0.997943	3717	0.365339	0.717428	-0.349503	-1.03767	1228	0.0674931	0.279132	-0.405598	-1.30664	342	0.861662	0.984787	-0.294181	-0.720293	4303	0.861662	0.984787	-0.294181	-0.720293	4303	0.0348129	0.17947	-0.466609	-1.39116	199	0.924742	0.988035	-0.281826	-0.647098	4484	0.0821727	0.324021	-0.435795	-1.30611
DESERT_PERIVENOUS_HEPATOCELLULAR_CARCINOMA_SUBCLASS_UP	0.639995	0.848803	-0.323003	-0.898997	5030	0.137737	0.419504	-0.378452	-1.19404	710	0.99449	0.999356	-0.227571	-0.643954	8301	0.987345	0.999763	0.237992	0.662292	6787	0.0443988	0.220345	0.381976	1.30907	215	0.0176903	0.169721	-0.498479	-1.48212	88	0.0176903	0.169721	-0.498479	-1.48212	88	0.358095	0.63472	0.308699	1.038	1450	0.0396466	0.243716	-0.459439	-1.39124	174	0.518553	0.75626	0.280547	0.969571
DESERT_STEM_CELL_HEPATOCELLULAR_CARCINOMA_SUBCLASS_UP	0.0189012	0.130856	-0.534962	-1.56506	160	0.0392462	0.220487	-0.378793	-1.28471	201	0.233805	0.518641	-0.377822	-1.11924	2096	0.00584567	0.18318	-0.438051	-1.45878	14	0.384726	0.65062	0.277173	1.01976	1868	0.0310338	0.227981	-0.413812	-1.33519	156	0.0310338	0.227981	-0.413812	-1.33519	156	0.0362215	0.183858	-0.375452	-1.28385	226	0.579011	0.826667	0.290713	0.949966	3370	0.120489	0.392226	-0.351685	-1.18621
DEURIG_T_CELL_PROLYMPHOCYTIC_LEUKEMIA_DN	0.00920245	0.108013	0.377053	1.36701	11	0.0718435	0.301052	-0.358112	-1.22265	370	0.080089	0.302221	0.323633	1.17553	71	0.35956	0.713334	0.344378	1.02974	2709	0.015722	0.128369	0.350701	1.30898	75	0.776238	0.954538	-0.271044	-0.876551	3919	0.776238	0.954538	-0.271044	-0.876551	3919	0.00359812	0.042339	0.386059	1.40609	12	0.269175	0.599432	-0.320446	-1.08185	1122	0.520736	0.757686	0.260649	0.976526
DEURIG_T_CELL_PROLYMPHOCYTIC_LEUKEMIA_UP	0.0206419	0.136177	-0.517847	-1.54071	181	0.0582321	0.271204	0.360043	1.24089	277	0.0260813	0.167117	-0.429934	-1.29287	239	0.333551	0.695909	0.344879	1.04079	2550	0.262843	0.54925	-0.284827	-1.06666	1360	0.00424757	0.0732048	0.463922	1.50812	20	0.00424757	0.0732048	0.463922	1.50812	20	0.129142	0.381191	-0.330481	-1.15289	833	0.00307798	0.0581712	0.477221	1.54491	17	0.152996	0.439261	-0.33332	-1.14734
DIAZ_CHRONIC_MEYLOGENOUS_LEUKEMIA_DN	0.00765446	0.100667	-0.753612	-1.99361	55	0.000975991	0.0219093	-0.638067	-1.76277	4	0.038299	0.205193	-0.516348	-1.38256	298	0.000291971	0.0324009	-0.633467	-1.84398	0	0.03311	0.189922	-0.4415	-1.40985	167	0.000202593	0.00893472	-0.806167	-2.08689	0	0.000202593	0.00893472	-0.806167	-2.08689	0	0.0003462	0.0111148	-0.604217	-1.81068	1	0.000213447	0.0127594	-0.78714	-2.0471	0	0.00280987	0.0477933	-0.580082	-1.72488
DING_LUNG_CANCER_EXPRESSION_BY_COPY_NUMBER	0.390121	0.674681	0.313606	1.02088	931	0.00117187	0.0246527	-0.538216	-1.66681	5	0.00210194	0.0454891	0.543235	1.77178	3	0.380794	0.728793	-0.340612	-1.02826	1256	0.000410762	0.0144017	0.522628	1.7366	1	0.129276	0.460113	-0.422625	-1.24112	649	0.129276	0.460113	-0.422625	-1.24112	649	0.00484379	0.0512469	0.467733	1.52038	19	0.0228817	0.180691	-0.48374	-1.46099	100	0.0192364	0.141042	0.427611	1.43417
DIRMEIER_LMP1_RESPONSE_EARLY	0.0797691	0.287515	-0.556757	-1.37622	538	0.158595	0.448036	0.486923	1.25491	762	0.00836972	0.0870278	0.586823	1.69967	22	0.159669	0.532366	0.506969	1.24822	1003	0.0135294	0.117967	-0.526235	-1.54246	68	0.0119617	0.135908	0.682674	1.64152	59	0.0119617	0.135908	0.682674	1.64152	59	0.0140414	0.103036	-0.556764	-1.53163	77	0.00436598	0.07119	0.721193	1.7186	22	0.303022	0.604372	0.36948	1.08788
DIRMEIER_LMP1_RESPONSE_LATE_DN	0.00112396	0.0474935	-0.930416	-2.06095	6	0.0380456	0.216318	-0.649472	-1.50846	196	0.00197749	0.0442022	-0.784597	-1.72512	12	0.000239693	0.0324009	-0.917202	-2.12576	0	0.0553484	0.248459	-0.573796	-1.44308	281	0.000201207	0.00893472	-0.875992	-1.94337	0	0.000201207	0.00893472	-0.875992	-1.94337	0	0.00332287	0.0401758	-0.733975	-1.75212	17	0.00226151	0.049711	-0.789742	-1.79332	10	0.00257599	0.0455669	-0.735036	-1.75586
DIRMEIER_LMP1_RESPONSE_LATE_UP	0.471182	0.736202	-0.395512	-0.987343	3220	0.115692	0.386959	0.480663	1.29621	563	0.166667	0.438696	-0.485026	-1.22809	1222	0.132351	0.49756	0.512698	1.27499	834	0.822571	0.909858	0.270861	0.80473	4037	0.0166271	0.163459	0.626969	1.59138	83	0.0166271	0.163459	0.626969	1.59138	83	0.119846	0.367352	0.437939	1.26932	528	0.000946253	0.0271324	0.720447	1.78812	4	0.738301	0.876594	-0.300593	-0.838574
DITTMER_PTHLH_TARGETS_DN	0.564644	0.80125	-0.362952	-0.930623	3982	0.135742	0.416476	-0.435279	-1.24498	694	0.62275	0.825985	0.300014	0.914005	1521	0.864441	0.962312	0.293402	0.754174	5566	0.0465979	0.225731	0.446386	1.37114	225	0.650197	0.898302	0.323853	0.889634	3302	0.650197	0.898302	0.323853	0.889634	3302	0.535706	0.762227	0.318098	0.952833	2332	0.779815	0.927647	-0.296799	-0.815539	3615	0.192174	0.490071	0.376209	1.1652
DITTMER_PTHLH_TARGETS_UP	0.0309573	0.16652	-0.524447	-1.43977	237	0.0712891	0.299949	-0.418314	-1.29549	364	0.157966	0.425732	-0.427941	-1.19512	1291	0.88632	0.968952	0.279088	0.767432	5979	0.164713	0.438628	-0.344675	-1.1612	842	0.272547	0.64162	-0.375421	-1.10624	1374	0.272547	0.64162	-0.375421	-1.10624	1374	0.0846101	0.302193	-0.400018	-1.25945	496	0.172649	0.492781	-0.379862	-1.16748	759	0.33164	0.628594	-0.339757	-1.06245
DLX2_TARGET_GENES	0.48492	0.746714	-0.337923	-0.983122	4083	0.00632426	0.0758674	-0.439456	-1.45998	32	0.198174	0.479215	0.307884	1.09625	216	0.541263	0.825026	-0.290174	-0.96476	1396	0.0656753	0.275078	0.336383	1.22969	317	0.00676482	0.0968055	-0.476198	-1.48571	33	0.00676482	0.0968055	-0.476198	-1.48571	33	0.387182	0.656464	0.285449	1.01788	1461	0.0175763	0.157606	-0.451196	-1.44149	75	0.982677	0.992905	-0.223592	-0.749829
DLX6_TARGET_GENES	0.0301587	0.164166	-0.453189	-1.39011	284	0.309564	0.613312	0.283495	1.0379	1475	0.474662	0.728922	-0.325265	-1.00535	4598	0.266314	0.639596	0.337597	1.06329	2215	0.178918	0.455419	0.273353	1.08316	846	0.306587	0.67276	0.296962	1.04358	1493	0.306587	0.67276	0.296962	1.04358	1493	0.151923	0.416267	0.28211	1.09131	473	0.188846	0.511192	-0.299408	-1.09201	727	0.13914	0.421308	0.273008	1.0871
DMRT1_TARGET_GENES	0.319212	0.611594	-0.35065	-1.0585	2900	0.443771	0.720119	0.281769	1.00086	2122	0.0875421	0.315637	0.307073	1.14779	51	0.123377	0.481286	0.380886	1.16872	968	0.00482889	0.0635107	0.343455	1.32124	22	0.712801	0.929762	0.26891	0.915797	3496	0.712801	0.929762	0.26891	0.915797	3496	0.0291949	0.160847	0.326203	1.2247	98	0.876013	0.971938	-0.246346	-0.865571	3567	0.00176835	0.0359628	0.352898	1.36291
DOANE_BREAST_CANCER_CLASSES_DN	0.469678	0.734985	-0.425035	-0.988925	3004	0.475836	0.743765	-0.398162	-0.990459	2490	0.22405	0.508084	-0.512589	-1.19522	1538	0.0692555	0.383577	-0.580276	-1.43559	279	0.854479	0.92704	0.281021	0.755116	4215	0.106166	0.42195	-0.607288	-1.38742	531	0.106166	0.42195	-0.607288	-1.38742	531	0.537439	0.763169	-0.373495	-0.946863	2949	0.0865979	0.360326	-0.613345	-1.4083	419	0.042456	0.223876	-0.577658	-1.4656
DOANE_BREAST_CANCER_ESR1_UP	0.716265	0.891252	0.281076	0.875932	1963	0.346791	0.647533	-0.402111	-1.0764	1777	0.974126	0.992589	0.226262	0.712143	2145	0.28942	0.660538	-0.373491	-1.08606	992	0.862614	0.932194	0.252433	0.805372	4256	0.538508	0.840068	-0.390095	-0.932121	2684	0.538508	0.840068	-0.390095	-0.932121	2684	0.65439	0.830619	-0.301308	-0.89669	3748	0.279381	0.609205	-0.500827	-1.14995	1354	0.97325	0.987757	-0.230559	-0.684899
[truncated: 15,501 more rows]
[truncated: 77 more columns]

## Sheet: Supplementary File 1c
Supplementary File 1c: GSEA analysis described in Figure 2. Total RNA seq.
[truncated: 21,885 more rows]

[truncated: 5 more sheets: Supplementary File 1d, Supplementary File 1e, Supplementary File 1f, Supplementary File 1g, Supplementary File1h]
